# Supplementary material for: Deciphering the impact of genetic variation on human polyadenylation using APARENT2
Source: Genome Biol. 2022 Nov 5;23:232. doi: 10.1186/s13059-022-02799-4 (PMC9636789; doi:10.1186/s13059-022-02799-4)
Supplement: Supplementary file 2 — Additional file 2. Supplementary Tables. Supplementary Table S1 (sequences and primers used in experiments). [file 13059_2022_2799_MOESM2_ESM.xlsx]

## Sheet: Reference Library
name	ref_seq_w_homology
CYP4F22.1_Array_2019_control_CYP4F22.1	TCCCTACACGACGCTCTTCCGATCTGATGCAGCTGGCTATCATGAAACTGAGCGAAGCTGCGGGCTAGGAGGCTGGAAAGCCATTTATCCTAGGACATAAACTCAGATTTTGGGGGTCAGTTTGTGTGTTCATTTATTTCATCAACAGATCACATATTGTTTGCTGGCACTGCTTCAGAACCACAGGCAGGCCCTGTTTTCTGCCTTCTGGAGCAGATACTGGCTTAACTATGC
BBS2.3_Array_2019_control_BBS2.3	TCCCTACACGACGCTCTTCCGATCTAAGGCATCAGTAATATGGCTTGCTTTTGAAGTATTAGGGCTTCAGAGTCCAATTTTGCTTATTTATGGTATATAAATACATATTTTTTTCTTGAAATTGCAATTGAGTTTGTACTTTTCAAATAGATTATCTACTTTTTCATTAAAATGTAAAGATGTTAAACTTTGTGTTGATTGATTATAAAGGAGCAGATACTGGCTTAACTATGC
CANT1.3_Array_2019_control_CANT1.3	TCCCTACACGACGCTCTTCCGATCTTCTAGCCGCTGTTTATTCCTCAGCATAATGATTGTGTTCCTTCCCTATGGGATCCATCTGTTTTGTAAACAATAAAGCGTCTGAGGGAGTGTAGTTTTCTGTCTCCCGGTCTGTGCTGACTGTTTGCAGAGGCCTGGCCACGAGAGCGCCTGCGCAGGATGCTGGGCATGCGCACGGGAGTCGCGGAGCAGATACTGGCTTAACTATGC
COL4A4.1_Array_2019_control_COL4A4.1	TCCCTACACGACGCTCTTCCGATCTACGTGGCCCAGTCGGCGCCATTGGCACTTAAATATTTGTTGTATTACGATTTATAATATGGTTCATTATATATAAAATTCTGTGATGACTTCCAAAAACAACTGTGTTTTATCTGGTGCATTTATTTTCTTTCAAGCCAATGCGGGTTTACTTTTTTCTTCTAGCTTACATTGTAATGTGGCTCGGAGCAGATACTGGCTTAACTATGC
RYR2.1_Array_2019_control_RYR2.1	TCCCTACACGACGCTCTTCCGATCTATTAAGTTCTTCGCGCTACCGGGAAACAAATTAAAGTGATAATCCATTGTAGTTCTGCAAATGAAACTTTAATAAATGATGGTCTGTTATAATAAGTAACTACTCTGTCACTTATTTTTATACACACACACACCTGTACACTTAGAAGGACTCCATTTGTTTCAGTTATTCTTTTAGTTATAATGGAGCAGATACTGGCTTAACTATGC
RB1.11_Array_2019_control_RB1.11	TCCCTACACGACGCTCTTCCGATCTCCTAAGTGGGACATCCCCCACGCTCTTGAGGTTGTAATGGCCACATATAGCAGTAAGTTAAATTTTCATAAATAAACACTTTTGTTCAATTTAAAGTTAAAATGTGGTGTGTTTCTTTGGTCGGGGGAGAGGGATAGTGTGAGGTTAAGGAGAAGGAATGCTTATTTTAGATCACTATATACTGGGAGCAGATACTGGCTTAACTATGC
CRLS1.9_aQTL_brain_specific_variant	TCCCTACACGACGCTCTTCCGATCTTATCAAGCTGTATATTTTTCAAAGGTTTTTTAAACTTTGGAGACTCTTTCTTTTGTTAAGCAGTTAAAGGAATAAAAGAGCTGGAAAAAAAATTGTACCTTCAACTCAGGTTGTTCCATATAACATACGTATTCTCTGCTGTTACGTAAGTTTTCCGATTCACAGAGTCCATTCATGTACATCAGGAGCAGATACTGGCTTAACTATGC
ALDH7A1.17_aQTL_brain_specific_variant	TCCCTACACGACGCTCTTCCGATCTAAACAAATTTATAATTTTTCTTCTACATGTTTCTAGCACAAGGACTCAATTTTTTTTGGTTATAATGTTCATTAAAACATATGCCTTCAATTTGTTCCTCTTTGTTCTTTTTTGCTGATTTAGCAGATATAAATCACTTGTTAGTATTTTTAACTATCCAAGTTAAAATGTACATTTGTAAGTGGGAGCAGATACTGGCTTAACTATGC
ALDH7A1.17_aQTL_brain_specific_variant	TCCCTACACGACGCTCTTCCGATCTCATCTACTTACCAGTTCCTGTTCTACATGTTTCTAGCACAAGGACTCAATTTTTTTTGGTTATAATGTTCATTAAAACATATGCCTTCAATTTGTTCCTCTTTGTTCTTTTTTGCTGATTTAGCAGATATAAATCACTTGTTAGTATTTTTAACTATCCAAGTTAAAATGTACATTTGTAAGTGGGAGCAGATACTGGCTTAACTATGC
F2.1_gnomAD_F2_variant	TCCCTACACGACGCTCTTCCGATCTCTCATATTCTGGGCTCCTGGAACCAATCCCGTGAAAGAATTATTTTTGTGTTTCTAAAACTATGGTTCCCAATAAAAGTGACTCTCAGCGAGCCTCAATGCTCCCAGTGCTATTCATGGGCAGCTCTCTGGGCTCAGGAAGAGCCAGTAATACTACTGGATAAAGAAGACTTAAGAATCCACCAGGAGCAGATACTGGCTTAACTATGC
MECP2.4_gnomAD_MECP2_newnham_grs	TCCCTACACGACGCTCTTCCGATCTCAGCCGGACGCCCGTGACCGAGAGAGTTAGCTGACTTTACACGGAGCGGATTGCAAAGCAAACCAACAAGAATAAAGGCAGCTGTTGTCTCTTCTCCTTATGGGTAGGGCTCTGACAAAGCTTCCCGATTAACTGAAATAAAATATATTTTTTTTTCTTTCAGTAAACTTAGAGTTTCGTGGCTGGAGCAGATACTGGCTTAACTATGC
F2.1_gnomAD_F2_gnomad_control	TCCCTACACGACGCTCTTCCGATCTGACTGATACTTGCTTTCCCGAACCAATCCCGTGAAAGAATTATTTTTGTGTTTCTAAAACTATGGTTCCCAATAAAAGTGACTCTCAGCGAGCCTCAATGCTCCCAGTGCTATTCATGGGCAGCTCTCTGGGCTCAGGAAGAGCCAGTAATACTACTGGATAAAGAAGACTTAAGAATCCACCAGGAGCAGATACTGGCTTAACTATGC
MECP2.4_gnomAD_MECP2_gnomad_control	TCCCTACACGACGCTCTTCCGATCTTACTTAACCGAATGGTAACTAGAGAGTTAGCTGACTTTACACGGAGCGGATTGCAAAGCAAACCAACAAGAATAAAGGCAGCTGTTGTCTCTTCTCCTTATGGGTAGGGCTCTGACAAAGCTTCCCGATTAACTGAAATAAAATATATTTTTTTTTCTTTCAGTAAACTTAGAGTTTCGTGGCTGGAGCAGATACTGGCTTAACTATGC
SCAF8.6_gnomAD_SCAF8_gnomad_control	TCCCTACACGACGCTCTTCCGATCTGATTTACCCAAGTCGCAGCATAAATATTAAAGTACGTTTCAATGTTGGGTGAATTTTGTTTTTAGATGCCAATAAAACTTATTTGTTTGATAACAGTGTTCTAGGAATTGTATTTTTTTAACCTATAAATTCTTAAAACCTTGAATTATTATTAGCATGTGCTTATTTTTTGCAAAAGCTTTCTGGAGCAGATACTGGCTTAACTATGC
KDELR2.14_GWAS_variant	TCCCTACACGACGCTCTTCCGATCTGTGAGGAATAAGTGCAAATTTTTTTTTTATTTTAAAAAATTCTTTGAAACTCTTAAGTCTTTGTGTCTGCAATGAAATTGTACTCCTTGACAGTTGATAGATTATATATTCTTCCATCCCTCAAACTTGCATTCCACTATATTTATTTTTTGGCAAAAGATGAGCTGTATTTGTTTGAAATCTGGGAGCAGATACTGGCTTAACTATGC
ZNF592.7_GWAS_variant	TCCCTACACGACGCTCTTCCGATCTTGTGTATCCTTTCATAGCAATTCTATGCATTTACAAGTTTATAAATATGTATATTTATATATCTATTTTTAATACAAATAGTAGAATTCTATACACAGTGTTCTGAAGCTTGCTTTCTTATATAGTATTTTGGAGATTATTCCAAATTCATACATTGGGTCAGAGTAATTCTTTAAAAGTTCCTGGAGCAGATACTGGCTTAACTATGC
TP53.9_GWAS_variant	TCCCTACACGACGCTCTTCCGATCTCATTTTCACCCCACCCTTCCCCTCCTTCTCCCTTTTTATATCCCATTTTTATATCGATCTCTTATTTTACAATAAAACTTTGCTGCCACCTGTGTGTCTGAGGGGTGAACGCCAGTGCAGGCTACTGGGGTCAGCAGGTGCAGGGGTGAGTGAGGAGGTGCTGGGAAGCAGCCACCTGAGTCTGGGAGCAGATACTGGCTTAACTATGC
FGG.1_GWAS_variant	TCCCTACACGACGCTCTTCCGATCTGAGCAAAAGACCCCATGTTGAAAACTCCATAACAGTTTTATGCTGATGATAATTTATCTACATGCATTTCAATAAACCTTTTGTTTCCTAAGACTAGATACATGGTACCTTTATTGACCATTAAAAACCACCACTTTTTGCCAATTTACCAATTACAATTGGGCAACCATCAGTAGTAATTGAGGGAGCAGATACTGGCTTAACTATGC
KPNA1.26_GWAS_variant	TCCCTACACGACGCTCTTCCGATCTAGATGAAGGTTATTGGCTCTGAGTCATTTTTGGCATTATCGTCACAGATAAAAAGATTGGCAATTAATCTCATAAAAAATCTGAATTATTCCAGATTGCTGCCGATTTTTGCCTAAGAAACAATATGTAAGTATATTTTATAAACCAAACTTTGTCAACCAATTCTATTGTACGTCTACCCACAGGAGCAGATACTGGCTTAACTATGC
POLR2A.3_GWAS_variant	TCCCTACACGACGCTCTTCCGATCTAGCTTGCCCGTGCTGCTGTGCAGTTCTTGCCTCCCTCACGGGGCGTCACCCCCAGCCCAGCTCCGTTGTACATAAATGCCTTGTGGCAGAGCTCCCGGTGAACTTCTGGATCCCGTTTCTGATGCAGACTCTTGTCTTGTTCTCCACTTGTGCTGTTAGAACTCACTGGCCCAGTGGTGTTCTCGGAGCAGATACTGGCTTAACTATGC
NFE2.1_GWAS_variant	TCCCTACACGACGCTCTTCCGATCTAGGGCTGGAATCTGTCTTCCCTGACTCGGCTCCTCAGGTCTTTAGCCTCCACCTTGTCTAAGCTTTGGTCTATAAAGTGCGCTACAGAAATGGCTTTTCACTGTGTCTTCCTTCTTGAGGGAGGGTGGAAGCTGAGATAATTATCTGTTTGAATCTTACCAAGTTCACTTCATTCTCCCCAGAGGGAGCAGATACTGGCTTAACTATGC
ZNF641.5_GWAS_variant	TCCCTACACGACGCTCTTCCGATCTTGAGTATCACTCTTGCATACTGTTACTATTATATTTTCTCTATATATAGACAGAAAGGCCATTTTAGAATATTAAAGGCTCTGAAAATTTCTGCAGTAGACCCAACTGAAGGTTCTATTAAGGCAGTGTTTCCTAAATGTATTTGACCTCAGTATCCTTTCTATTTACATCCCACAGAACTGGTGGAGCAGATACTGGCTTAACTATGC
IGFLR1.1_GWAS_variant	TCCCTACACGACGCTCTTCCGATCTTAGGGCGGGCAGATGCATTGCGGGTGCTGTCCAAGCTTGGCTCATCTGGGGTTTGCTGGGCTTAACACCCAATAAAGAACTTTGCTGACTACTAAGCCCAGTATACAATTAGCACTGAAGTACTTCTTGAAGTACAATCCTAATTGGGCAAAGACCCAACAGATAGCCTCACTGCTCTTCGCCCGGAGCAGATACTGGCTTAACTATGC
AGK.17_ASD_1_variant_control	TCCCTACACGACGCTCTTCCGATCTCTCAGTCCAGAACCAATATTATCGTAATTAATTATTGGTATATAATGAAAACGGTATTAATTCTTGGATGATTAAAAGTTTTTTTATTAGAATGTTCTTTATCCTAATTAGTTCATTTATCCAAGAATACATGAATGTGATTTACAGCTGAGATGGGGTTCAACCTCAGCTGTATTCCTTGTTTGGAGCAGATACTGGCTTAACTATGC
EIF5.17_ASD_1_variant_control	TCCCTACACGACGCTCTTCCGATCTTGTAGGAGATACTGGTGACCTAAGCTAAGTTGCACTCAGCATACTCAGTGTCAAGCTAATGAGGTTCTATTATAAAGGTTCTACTTTTAATCTGAGGGAAAACATGTTCAGGGCTTCTAGAACACTAAAAAATTTGGCTTAAACCAGTGTTCAGTCTGGTGCCAAACTTCGAATGGAATACAAAGGAGCAGATACTGGCTTAACTATGC
STK17B.6_ASD_1_variant_control	TCCCTACACGACGCTCTTCCGATCTCTCTACTTGTGTGTGTATGTGTGCACATGTGTGTATGTACAGGTGTATGTATATATCTATAGATAGATACAATACATTCTTTAGACACTTTTCAAGATTCTTTGCTGTGGTATATTGTGCTCAACTCAGGTGCCAAAGGAGCTTTTTTTTTTTTTTTTTTTTTTTGAGATGGAGTTTTGCTCTGGGAGCAGATACTGGCTTAACTATGC
HOOK3.21_ASD_1_variant_control	TCCCTACACGACGCTCTTCCGATCTTATCATGAAGTTTTTTCTATGAGGAAGGCTATTCTCAATGTATCTGTCGTCTAATTTTTTATTTTCTATCTATAAAGAATATTTAAATAATAATTGGTGTATGTTCCTTTTGTTGAAAATGTTTTATTGTCCAGTTTTAACACAGAAGTGGTCTAAAGTTTTGCAGCAAATGCTGTTCAGTTCCGGAGCAGATACTGGCTTAACTATGC
STYX.8_ASD_1_variant_control	TCCCTACACGACGCTCTTCCGATCTAGAATTTTGGACTTGCAAAGAGGTATTATTGCAATAATGCACTTTTCATACTTGAAATTTATTTGTATGATATAAAGTTATTACTTTAAACAAAATGCAAGTATGGGGGGATTGTTTATAAAGTTTGGGTAATTTATAACAAAATTTGCTAAGGTTTGCTAAAAATTCATTTTTCTGTTCTATAGGAGCAGATACTGGCTTAACTATGC
YIPF4.20_ASD_1_variant_control	TCCCTACACGACGCTCTTCCGATCTGAGGTATTTTTGTTCCAAAAAGTATTTTAAAATAGCATTTAATCTTGGGAACTATCTTACTTAGGGTTTCTATAAATACAAATTACAATGTTTCGAACTCAACCAGTATCATTTTCGTGTGCTAATGAGCAAAGTAGTTAGAACAGATTGTCAGTTTAAAAACAGGATTTGTAGGCCAGGCACAGGAGCAGATACTGGCTTAACTATGC
SDC2.10_ASD_1_variant_control	TCCCTACACGACGCTCTTCCGATCTAATTCTAATGGTAACTTTTGTAGTCTTATGAATAGACATAAATTGTAATTTGGGAACATAAAAACTACTGAATAAATCATGTGGCCTAATATTGAAAATGTCACTGTTATAAATTTTGTACATTTTTGATCAAATGTACATCTCCCCTTTGCTAACGGCCGTCTGCTCTCAAGGATGACGTGGGGGAGCAGATACTGGCTTAACTATGC
ST20-MTHFS.16_ASD_1_variant_control	TCCCTACACGACGCTCTTCCGATCTTTGTAATTATGAAATACCTTATATAAAACCATCTTTAAAAACCAATAGAAGTGTGAATAGTAGAATATTAATTAAAATGGAGGCTATCAGCCTGTGATTTTCAGCTTAACTTCCTGGTGTTAATGTGACAAGTTGATCTGTCTACTTTGCAATTTAAGTTAAATATTTATGAGGAACTGTGCTCGGAGCAGATACTGGCTTAACTATGC
SLCO3A1.30_ASD_1_variant_control	TCCCTACACGACGCTCTTCCGATCTTTTATTTTCCAAATGAGCAGTTTAGAAATATGTGATGTAAAGTACATACTGTACGTTTGCTGAAAATTATATTAAAAGCACTATTTTAATTCTTCCTCTGTCTCATGCTCTAATCTCTGTTATCTTTCTTGTGCCTTCAGGTAGAATGATTCTAAAAGATTCTGGAGAGTGTTTCTGGCTATGTGGAGCAGATACTGGCTTAACTATGC
SLC35E3.16_ASD_1_variant_control	TCCCTACACGACGCTCTTCCGATCTTCTGCCATAACATCTTTTGCCACCTATAGCTACAATAAAGTGTCGTCTTGGAGTCTGTTGTACATTTAAGAATAAACTTTTGTAAGGAAGTAAAAAAGAGTCTACAGTTCAGTGCAGGATAGGGATGGGTGGGCCTTAATTCAGGAGGTGGGAGGCTCAAAATCAATTACTCTGTTGAGGAGATGGAGCAGATACTGGCTTAACTATGC
SEMA3A.23_ASD_1_variant_control	TCCCTACACGACGCTCTTCCGATCTAAAACTGGAGAGAAAAATGTAATGAAACTGCTGCTGTAAATTATTCCTTTTAGCATGTATTCACTTGCTAAATACACATTTCTTCAAAATATTTGAATTCAGATGTCTTTACTGTTCCCTATAACATATGGTGTTAAGGAACATAAGCTCATAAAATGTTGAGAACCAGAGTCAGGTTGCTACAGGAGCAGATACTGGCTTAACTATGC
PKP2.9_ASD_1_variant_control	TCCCTACACGACGCTCTTCCGATCTTGATATTTTAAATGGTTGACATCATCCAGCGAAATGAATCTACATTAAATGTTGTTTTAACTGCGCTATGATTAAAACCATTCATATAGAGTTAGTCTTTACAACTACTATTCTGTTATTTTTTTTTTTAATCTGACAACATTTGTCCTAAGTAAGATAAGCAAAAAAATTCTTCAACTCCTTTGGAGCAGATACTGGCTTAACTATGC
ACAT1.8_ASD_1_variant_control	TCCCTACACGACGCTCTTCCGATCTTTTTTTATTATTTTCTATGTTAACTTTTAAAAATCAAAATGATGAAATCCCAAAACATTTTGAAATTAAAAATAAATTTCTTCTTCTGCTTTTTTCTTGGTAACCTTGAAAAGTTTGATACATTTTTGCATTCTGAGTCTATACTTATCGAAATATGGTAGAAATACCAATGTGTAATATTAGTGGAGCAGATACTGGCTTAACTATGC
STEAP4.6_ASD_1_variant_control	TCCCTACACGACGCTCTTCCGATCTAGTATTATTTAGGTATTATAATATGCTTTGTAAATTTTATATTCCAAATATTGCTCAATATTTTTCATCTATTAAATTAATTTCTAGTGTAAATAAGTAGCTTCTATATCTGTCTTAGTCTATTATAATTGTAAGGAGTAAAATTAAATGAATAGTCTGCAGGTATAAATTTGAACAATGCATAGGAGCAGATACTGGCTTAACTATGC
CPS1.34_ASD_1_variant_control	TCCCTACACGACGCTCTTCCGATCTCAGATGGTAGACAGTGTTTATGTAGATGTGTTGTTGTTTTTATCATTGGATTTTAACTTGGCCCGAGTGAAATAATCAGATTTTTGTCATTCACACTCTCCCCCAGTTTTGGAATAACTTGGAAGTAAGGTTCATTCCCTTAAGACGATGGATTCTGTTGAACTATGGGGTCCCACACTGCACTGGAGCAGATACTGGCTTAACTATGC
KCNK1.15_ASD_1_variant_control	TCCCTACACGACGCTCTTCCGATCTACTTAAACACGAATCCCTAAATGAACAGATTATGTTACATTAATCTGAGAATTTTAAATTTAGAAGCTAAAATAAATAAAAATCACAGCTGGTTGTAATCTTATGCTTTCATATATCAGAAGTGTGCCTCTATGTAGAATATATATACATATGTGTGTGTATATACATATATATATGTATGTATGGAGCAGATACTGGCTTAACTATGC
COX10.8_ASD_1_variant_control	TCCCTACACGACGCTCTTCCGATCTCAATTCTCATCATTTTCTGTATCTTCAGGGGTACCTTGACTTAACTACTTGGTAACAGAGTTTTCAGCCCAGTAAATTAAGTTGGATTCTTGACCAATATTTTTACTTTTTAAATGCATTAGCAGAGAATCTAGTGTCTGTCTCCATCTTCATCCCTCATCATCTGCTGCGAAAGGCTTTGCTTGGAGCAGATACTGGCTTAACTATGC
ESCO1.3_ASD_1_variant_control	TCCCTACACGACGCTCTTCCGATCTTGTAAATGACAAGCATTAGGAAAGGTACCCTCCTAGATTCATTATTCTTTCATTCTGGTTTCACTTTTAAAATAAATGGCAACTTGGCACACCTAGGCTGTTAACAAATCTCAAAGAGGTTTATAAAAACGTATAGAATACTTGGAAGCAAAGTATGGATGACTCGGTATCTGCTTTGTTATTCGGAGCAGATACTGGCTTAACTATGC
VASP.5_ASD_1_variant_control	TCCCTACACGACGCTCTTCCGATCTCTGGGGGTGAGATATCCCCCCACCCCAGGGACTCCCCTTCCCTCTGGCTCCTTCCCCTTTTCTATGAGGAAATAAGATGCTGTAACTTTTTGGAACCTCAGTTTTTTGATTTTTTATTTGGGTAGGTTTTGGGGTCCAGGCCATTTTTTTTACCCCTTGGAGGAAATAAGATGAGGGAGAAAGGGGAGCAGATACTGGCTTAACTATGC
ANP32E.7_ASD_1_variant_control	TCCCTACACGACGCTCTTCCGATCTGGTGCTTTTGGAAGCAGTGTTAGTGTTCCTCAAAAGTCGGAACAATTGCCTGTTGATATATTAATAAGACATTAAAGTCAAATTTTAATGTTGGCCTCTCAAATGATTTGGATACCACTCTGCAAAGTATTTCTAACCTTTAATTCCCAGTTTTAAAACAGATATAATAATAGCATTTAATTGGGGAGCAGATACTGGCTTAACTATGC
BTBD1.8_ASD_1_variant_control	TCCCTACACGACGCTCTTCCGATCTATAGTAATGTGTTATGTAGTACAGTTTTAAAGCTATAAATGGAATTTTGTGTAAATTCACAAAAATGTGATATAAACAGGATCTAAGACTGGATTCCCTGTCACTAAACTGCACCACTATACCTGTCTCTCTGTGTGGGGGACACTGCTGATGATTCCCAAGATTGAGATGATGACGGTGATGAGGAGCAGATACTGGCTTAACTATGC
ANXA5.15_ASD_1_variant_control	TCCCTACACGACGCTCTTCCGATCTTTATTAGTGAAGTTCGCAACTAAACTAAACCTGTAAAATTATGATGATTGTATTCAAAAGATTAATGAAAAATAAACATTTCTGTCCCCCTGAATTATGTGTACATGTGTGTTTAGATTTATTATTAAATTTATTTAACAATGTTCTCTCTTTTTAAGCTAATAATTGACAGTGGTGTTAGTTGGGAGCAGATACTGGCTTAACTATGC
KMT2D.6_ASD_1_variant_control	TCCCTACACGACGCTCTTCCGATCTATACTCAGTTTTCAGTTTTCCCCTTTACAGTCTTCTCCCCTCACCTCCAGGACCCTCCCCCTTTTTAAAAAATAAATCGCTGACAAGTGTGAATCCCGTGAAGACTTTATTTTGTGTTGTGTGTATCCTGTACAGCAAGGTTGGTCCTTCGTAACAACGGATGAAATGGTTCCCTTTTTTAAAGGGAGCAGATACTGGCTTAACTATGC
STK10.11_ASD_1_variant_control	TCCCTACACGACGCTCTTCCGATCTCCCCTTTTCCCTCTTGCGTCTGTGCCAGCTCAAATCCAGCCCCTCGCCCTGTGCCACCCCAACTGTGCCTGATAGACCTGCCCCAGCGTTCCTGACTTCTTGCTGGCCTGTGGAGGGTGAGGTGTAATTATTTGTCACCTGAACCTAATGTATATTCTCCTTGAGCCCCAGATCCCTTCAAGCTGGAGCAGATACTGGCTTAACTATGC
LAYN.7_ASD_1_variant_control	TCCCTACACGACGCTCTTCCGATCTTCCCAGCCAGTCATCCAGCTCGACCTTATGAGAAGGTACCTTGCCCAGGTCTGGCACATAGTAGAGTCTCAATAAATGTCACTTGGTTGGTTGTATCTAACTTTTAAGGGACAGAGCTTTACCTGGCAGTGATAAAGATGGGCTGTGGAGCTTGGAAAACCACCTCTGTTTTCCTTGCTCTATAGGAGCAGATACTGGCTTAACTATGC
GSTZ1.3_ASD_1_variant_control	TCCCTACACGACGCTCTTCCGATCTTGTGTGCCTTTTCTCATCCGCTTTTGTTGTGTGTGACTCCAAAGAATGCCCGCGCTGAAATTTGGCGTGAATTAAACTGAAGCCCAGGCCTCTACCTTGTTTGTCTAAGACTGAGCTAGGTTCCAGAAGATGAACACTGTCCCTAGCTGGAATCCCCTGTGCCTGGACCAGTAGAGGAAGTCAGGGAGCAGATACTGGCTTAACTATGC
GPRC5B.12_ASD_1_variant_control	TCCCTACACGACGCTCTTCCGATCTTTGTACATTTTAACAGCAGCTGGTGTAGAAGAATACTCCTGAGGCACTGAAGAAGTAATCTGGATGAATGAATAAAATGTGGGGATAATGCAGAAAGTGAAGACTGGTCCTTTCTTTTCTAAACTATTTGCATTAAAGCTTGTTTGCAATGAATCCTATCTTGTACAGAAAAGATTCCATTTGCGGAGCAGATACTGGCTTAACTATGC
SLC25A32.17_ASD_1_variant_control	TCCCTACACGACGCTCTTCCGATCTCCAGAATACTAGTATTTTTATTTATCGTAAACATCCACGAGTGCTGTTGCACTACCATCTATTTGTTGTAAATAAAAGTGTTGTTTTCAAAGCCATCTTTAAATAGTTCTTTAAAAATAGGTCTTTTTTTTATATTTTGGAAAAGGCATTGTTTTTAAAGTAAAGATAAAATGGTAAGTACCTAGGAGCAGATACTGGCTTAACTATGC
CUEDC1.6_ASD_1_variant_control	TCCCTACACGACGCTCTTCCGATCTCGTTCCTATGGTCAAAGAGTGGAAATGCAGGAACCAACCTCCCTTTAAAAAAAAAAAAATCCAGAAAGCAGATAAAAGTTGGAATATGGAAAAGGGCAAGATGACCCCCACCAGAGGCTCTTTGGCCTGAAGGTGGAGTCTCTGCCTCCGTCCGTTCTCTATCTCTCCTGTCACAGACTCTGCCGGAGCAGATACTGGCTTAACTATGC
SPINK13.2_ASD_1_variant_control	TCCCTACACGACGCTCTTCCGATCTATGTCGAACAAAATGAGAGACAAAAATGAAGGAATCAAACTGACAAGAACCAAATATCACATTTGTTACAAATAAACAACAAAAGAGCTGATATTCATTTCTGTGTATTGATTGTTTTAAGTCATCTTACTCCCATTTTGGGTAGTTTAAATTCTCTTCACCAGTTGGGCTTAACACTACCTAAGGAGCAGATACTGGCTTAACTATGC
QKI.45_ASD_1_variant_control	TCCCTACACGACGCTCTTCCGATCTGGGATTTTACATAGCTTGCATTTTAATTCTTTGGTTCTTTGCTGTTTCTATTAACCCACAGCATTATTTTAATAAATGTTATAATACCAACCTACTAACTCTGGACTTTGTCTGTTTATTAACCTTTATATGTTTAATTAAAATAAACAAATAAAGACAAAAGAATGTAAAGTCTTGAGTTACTGGAGCAGATACTGGCTTAACTATGC
NCCRP1.1_ASD_1_variant_control	TCCCTACACGACGCTCTTCCGATCTACTCCTTGTAAATTCAGTGCCCGACAGATGCTCTGGCACAGATGCTTTGTAGATCTCTGTTGAGAGAATGCATAGACACCTGTGCCCAAGGATGCTGAGGGCTGGTCTCTGCTTCTTTGAACTTCACTGAAACTGAATGCTCACTGCTGTGTTGCCAGCACCACCCAGCCCAGGGCTGTGAACGGGAGCAGATACTGGCTTAACTATGC
C21orf33.14_ASD_1_variant_control	TCCCTACACGACGCTCTTCCGATCTAGTGATGGTAGCGTTGGTGCCAGGCCGTGGGTTCAGGTGTGGCAGAAGCTTGCAGATGCGTCCGAAGGGAAATAAAGTGTGTTGGCGTTAGACTTTGTGCTGCATTCATCTGTGTGTTCAGGGTTGTTTGGGGAAGAAAACATTTGGGGTGGGAGTCAGGTGTCTGCACGCTTCACTCAGTGTCGGAGCAGATACTGGCTTAACTATGC
BCAS1.15_ASD_1_variant_control	TCCCTACACGACGCTCTTCCGATCTTCCATCTCCTCCCCAAACACGCTCCATGTATATATTCTTCTGATGGCCAGCAAATGAAATTCTGCCTAGAAATTAAGCCCGAGCTGTTGTATATTGAGGTGTATTATTTACGTCTCTGGTCCAGTCTTTTCTGGCAAATAACAGTAAAGATGGTTTAGCAGGTCACCTAGTTGGGTCAGAAGAGGGAGCAGATACTGGCTTAACTATGC
IRF1.3_ASD_1_variant_control	TCCCTACACGACGCTCTTCCGATCTATCTAACCATTAAGTCATGTGTGAACACATAAGGACGTGTGTAAATATGTACATTTGTCTTTTTATAAAAAGTAAATTGTTTATAAGGGGTGTGGCCTTTTTAGAGAGAAATTTAACTTGTAGATGATTTTACTTTTTATGGAAACACTGATGGACTTATTATTGGCATCCCGCCTGAACTTGAGGAGCAGATACTGGCTTAACTATGC
AIDA.14_ASD_1_variant_control	TCCCTACACGACGCTCTTCCGATCTATTTATATGAAGCATCTGCTATCCTTCACATAAGTATAGTTTATATGAACTACAAATACCTTTCATCAACATTAAAGAAGCTTAAATTGAACACTGTGTGATTAACTTAACTTTAATTCAGACCTGAATATAACGAGAAAATGAGTGATTATCTTGAAGTTGACACAGAATATACCACATCCCAGGAGCAGATACTGGCTTAACTATGC
MAT2A.9_ASD_1_variant_control	TCCCTACACGACGCTCTTCCGATCTCCAATCAATCTTGCATGTAACGCAAGTTCCCAGTTGGAGCTCCAGCCTGACATCAAAAAAGGCAGTTACCATTAAACCATCTCCCTGGTGCTTATGCTCTTAATTGCCACCTCTAACAGCACCAAATCAAAATCTCTCCACTTTCAGCTGTCTTTTGGAGGACGTACGTAATAAGGTTTTAATTGGAGCAGATACTGGCTTAACTATGC
LNPEP.13_ASD_1_variant_control	TCCCTACACGACGCTCTTCCGATCTGTATAAATATTGTGCCACCTTTTTATACTTCATTTTATACTTGTTTCCTTGTATGGATGCATATATACTTAATGAAAATTGAGGTTCAGAGTATGACAAATCTCTTTTCCCTTTTCCTTACTGCCTATTTAGGCAATAGCTAATAGAGTAGTTTGTTTTGTTTTGGGGTGTGGGGGAGAGTGGAGGAGCAGATACTGGCTTAACTATGC
ACTR3.20_ASD_1_variant_case	TCCCTACACGACGCTCTTCCGATCTAATTTTTAATTCTGATTCTGATAATTGATGATATAGCTCCTCGAACTTTGTTTTTTGTTAAAACTTGGAAAATATATTTGTATTATTTTGGACAAATTATTTGAACTCTCTGGACCTTGATTCAATTTATATATAAGGTAAAGGCATTATACTGGATTATCCTGCAATTTCTTTGAGTTGTTAGGGAGCAGATACTGGCTTAACTATGC
MLLT1.3_ASD_1_variant_case	TCCCTACACGACGCTCTTCCGATCTGTGTAGACCTAGCGCCGGCTCCTCCCCGGCTCGCGCTGCGCTGGGGTCTGTGCTGTATAGTTCTCTCTATTATATATGTGTGTGCACTGTCTGGTCAAGAGCAGTGTCCATGTGCGTTTCTGTGGCAGCAGTGCACGTGGGGTGGGTGGGGGGTGCGTACGGTGGGGCTTGTAGGTTAAGATGTGGAGCAGATACTGGCTTAACTATGC
EML1.7_ASD_1_variant_case	TCCCTACACGACGCTCTTCCGATCTTTGCCACCTTCTTGTGTATATTACTTGGCATGAGATGATATTGTACTTGTATAGGATTCTAGCAATTCATAATAAATATGTAAGACTAGGCTTTACTGTCTTATGCTTATGGACATTGTATATTTGTATTTTATGACCAAGTAGACCAAGTCAGAAAGATCTCTCTCGAGCGTACCATAAACCTGGAGCAGATACTGGCTTAACTATGC
PIGV.7_ASD_1_variant_case	TCCCTACACGACGCTCTTCCGATCTTGTTTCTGATGTTTTTTTTTATGATTTGTGCATGTATTTTTATATGAAAAAAACTTACAAAGATATGCAAATTAAACTTCTTTCAGTTATACATGCAATGAATTGCCTTTTTAAAAATAATACAGGCCAGGCACGACGTTTCACACTGTAATCCCAGCACTTTGTGATGCCGAGGTGGGCAGATGGAGCAGATACTGGCTTAACTATGC
PTRHD1.6_ASD_1_variant_case	TCCCTACACGACGCTCTTCCGATCTTTGAATCTAAGATAACATCAACTTTAAGATGCGGTAGTATTTTATGTATTGTTAAAAAATATGCCGGCAAATTAAACACTTGTATTTCAATAACAAAGATGTTAAAATTTGGCCAGTGTGGTGGCTCACATCTGTTAATTCCAGGGTTTTGGGAAGCCAAGGCAGGAGGATCGCTTGAGCCCATGGAGCAGATACTGGCTTAACTATGC
MICAL3.17_ASD_1_variant_case	TCCCTACACGACGCTCTTCCGATCTCCTGTGTTTGCACGTTGAAATGAAGCTGACAACCTGGCAAGACGCTCAGCCGCTTCAAACCCTTTTTGTCAATTAACTTATTTTTTAATACTTGAAAAGAAGTAACTTCGTTTGTGTATCTTTACTAGAGGAACTGATCACCTGCGCCCGGGTGCGGGAGCCACAGCGGCATCTGGTGCGTCCTGGAGCAGATACTGGCTTAACTATGC
SECISBP2L.10_ASD_1_variant_case	TCCCTACACGACGCTCTTCCGATCTATGGTTGGCTCTTTGAAGACCTATAAAGAGATCCAGTGGGAAGAGTAAGGGTTGGTTCATCATCACAAGAAATAAAAAACATAGTGATTTTTTCTCTTAATGTGTAGAGGTGGTTTTACTGGCAATAATTAATAATAGATTTCTATTTCAGTATGTAAGCATATTAACTAAAATATGAATTACAGGAGCAGATACTGGCTTAACTATGC
RHOB.8_ASD_1_variant_case	TCCCTACACGACGCTCTTCCGATCTACAAAATGGTGAGCTTATGATGTTTACATAAAAGTTCTATAAGCTGTGTATACAGTTTTTTATGTAAAATATTAAAAGACTATGATGATGACATTTATAAAATGGCTCTTGTGGTTTAATAGTGTGTAAAAATACCCTTGTGAATTTGGAACAAGGGAGATATTCTCCTAGGCGAGATCCTTTCGGAGCAGATACTGGCTTAACTATGC
USP53.13_ASD_1_variant_case	TCCCTACACGACGCTCTTCCGATCTTACCCCAACTACTTTTCATGAAGAGTGCTTTGAAAATTAAAGGAATTTTTATTATTATGGTAACCTTATGAGTAAAAATAAGTTACTTTAATTGCTTTATTTCGTTAGTTGTCATTTTATTTTGTACTATGCTGGTAAACTAATTGTGGTTTAGAATAGTTTTATGTTCACTCCTGATAACTGAGGAGCAGATACTGGCTTAACTATGC
OVOL2.4_ASD_1_variant_case	TCCCTACACGACGCTCTTCCGATCTGGATTCTTAAGGGTGAAAAAGACGGCGGTCCACAGAATCTGGCTACATCCCTCTGGAACATTTGCATTTTGATAAAGGACTTGCTTTTGGAGCTAAGGAGTGAATCATTTATTGCAAATTATGTGGCATTTTCAGAAGAAGTAAAATAATATATAGAAATGTACACAAAGGAAAGTCATATCTGGGAGCAGATACTGGCTTAACTATGC
EHD4.16_ASD_1_variant_case	TCCCTACACGACGCTCTTCCGATCTACAGATGCCCAGGCAAACTGATTTTTCCATCCAGAATTATCTTGTTCTTTAACTCTCCTCAATTGTCATATATAAACATGAATTTATATACATGTGTGTCACATGAGTATGTCGTTTTAAAACAACGTGTACATATGTAAGTTTTGTCTGGATACAGAAAGCTGCTTTAGAGGGCAGCAGGTTGGGAGCAGATACTGGCTTAACTATGC
COLCA1.8_ASD_1_variant_case	TCCCTACACGACGCTCTTCCGATCTAATCATTATTTTGGTACTTTAAATATAACTGATGTTTTATTCCTTGTGACTACACTATTTAGATATTTACATTAAATATCGAAAAACTGATCACAAAGATACTATAATACTTTTATACATGTGTGTACGTATGTATATATGTATGTATGTATGTCAATGTATGTTTTACTATTGGCATTAGTAAGGAGCAGATACTGGCTTAACTATGC
COL8A1.14_ASD_1_variant_case	TCCCTACACGACGCTCTTCCGATCTGACAGATTTGAGACTTGTCAATAGCAAATCATTTTTGTATTTAAATTTTTGTACTGATTTGAAAAACATCATTAAATATCTTTAAAAGTATGTTTCTCATCTTGTTCGTATCATTCAGTTGACACTGAACCTCACAAGTATTTTTAAATTCGTACTCTCATGAATTAGCTGCTGAAATAGAGACGGAGCAGATACTGGCTTAACTATGC
TRAF3.15_ASD_1_variant_case	TCCCTACACGACGCTCTTCCGATCTGCTAATAACTAAAGTTTGTAAGACTGTAGAATGCAAAACTCGGAGATGCTAAACTGTCTTATTAGAGGAAAATAAATCTGATTATGGAGTCTCAGTCTCTGATCACACCGTCTCTTGCAGGCTGGGCCCCAGGTGAGTGGCTTCCCTCCTGCCGGACTCCCCGGGCTGTCCTCTCAGTGGCTGGGGAGCAGATACTGGCTTAACTATGC
IL18BP.1_ASD_1_variant_case	TCCCTACACGACGCTCTTCCGATCTCCAGGGAAGGGATGGGGGCAGCAGCTGCTTCGGATCCACACTGTATCTGTGTCATCCCCACATGGGTCCTCATAAAGGATTATTCAATGGAGGCATCCTGACATCTGTTCATTTAGGCTTCAGTTCCACTCCCAGGAACTTTGCCTGTCCCACGAGGGAGTATGGGAGAGAGGGACTGCCACACGGAGCAGATACTGGCTTAACTATGC
CNGB1.3_ASD_1_variant_case	TCCCTACACGACGCTCTTCCGATCTTTTTCCACTTTTAAAGTTCATGGGTGAGGGATAAAATGAGGCTCCAATACATGGGAAGCTTTGCTGAAAAAGTAAAGTGTTATTGAATGTGTGGGGTTTCCCCTCAGGAATTTGTCTAACACATTTCAAGGATAGAAAATACTTCACTGCCGGGCATGGTGGCTCATGCCTATAATCCCAGTGCGGAGCAGATACTGGCTTAACTATGC
REM2.1_ASD_1_variant_case	TCCCTACACGACGCTCTTCCGATCTAATGAGCAGTGGCAACCCCTTTTGGCCAGGGCCAGGGGGGCACCAGCAAGGGGCCACCCTTTCCCTTTTCAATAAATAATTTTTGTACTGCCTCTGTTCACTTTTGACTCTGTTCTTGGAGTCTTTGGGGAAGGAATGGGTGTTGATGGAAACTGCTGTTACCCACCAGAAAACTCAGGCCCAGGGAGCAGATACTGGCTTAACTATGC
PLPP3.5_ASD_1_variant_case	TCCCTACACGACGCTCTTCCGATCTGAGTCTTTCTGTCCATCCCATTCTATTCTGTACTGTGACTTTAGTTCAGGAAGTTTTGTTTTGTGTTTTAAATAAAAGGAAAGAGCAAGTTTGCTCAGTCAAGTGATCAGATCCCGAATCTAGATTCCCAGTTCTAAGGCCTTATCACCTCCCCTGCCCATAGGCCAACAACCATAGTTCCTCAGGAGCAGATACTGGCTTAACTATGC
CAMLG.12_ASD_1_variant_case	TCCCTACACGACGCTCTTCCGATCTTTTTAGAAGTATGTTTTAAGCAAGCAAAAACAAAATGGGATGTGAAGAATTGAGGCATGCAACCCAATAGCATAAATGTCCTTTTTCCCCCCAAATATGGTCTAGATGAGTTATTATAAACATTGTTTTTATTTTTTTGAGACAGAGTTTCGCTCTTGTTGCCCAGGCTAGAGTGCAATGGCGCGGAGCAGATACTGGCTTAACTATGC
KCNC4.7_ASD_1_variant_case	TCCCTACACGACGCTCTTCCGATCTAAGGAATAAGAGGGGATGATTATACCTAACAGCGAACATTTATTGAGTGCTGGGCAGTACATTTCATGCTTATAAAGATGCATTCCAAGATTGATGTTATCCTTACCTTTGTTTTACGAGGAGAAAACCAACACAACAATGTCAGGTCATTTCTCCAAAGTCACACAGCCATTAAGTAGCAAAGGGAGCAGATACTGGCTTAACTATGC
HSCB.16_ASD_1_variant_case	TCCCTACACGACGCTCTTCCGATCTTTCAAATATAGAAGAAAAGATCAAGTTAAAGAAGATTCCCCTTTAATTGTGGATAGTTTAAAGTTTAAAAAATAAAGTTCTTGCTGGGCACAGTGGCTCACACCTGTAATCCCAGCACTTTGGGAGGCTGAGGTGGGTGGATGACAAGGTCAGGAGTTCAAGACCAGCTTGGCCAACATAGTGAGGAGCAGATACTGGCTTAACTATGC
MYO6.7_ASD_1_variant_case	TCCCTACACGACGCTCTTCCGATCTTTGCCATGGTACTTAGGTAGGGTGTGTGCCCCCAGATTTAACCATTCCATAATCATGTTAGAGTTACTTCTATAAAGTGAACAGATTTTATTAATCACGGCTTTTGGTGAATTTGTTTAAGGTTAATTATGGTAGCAAATTTTGGACCTAAACATTATTTTTCTGTATCCCGCTGTAATTCCCAGGAGCAGATACTGGCTTAACTATGC
NEIL1.8_ASD_1_variant_case	TCCCTACACGACGCTCTTCCGATCTGCCTGCAGTGAGCTATGATCGTGGCACTGCACTCCAGTGTGGGTCATAAAGCGAGACACTGTCTTTAAACAATAAAAGCCTAAAATCAGAGAGGTCTACCATGTGTTTTGAAAATCCAGGAGCCAAAAAATTTTGTTTTTCTTTTTGGTGGTGGTGGTGATTTTTAACTAAAAAGCAAACATAAGGAGCAGATACTGGCTTAACTATGC
MINDY2.18_ASD_1_variant_case	TCCCTACACGACGCTCTTCCGATCTTAATATACTTAAAACTGTAACCAGTGAATAACACCTGTAGTATTTTTTATTATAGATTATATTTTATTTCAATAAACTTTGATATTTAGACCAAAGTCTGTTCGCTCTGTATATTCATGTCATTAAGCTACAAAGTTAAGAAAGATGAGCGGGGAGATGGGGAACTGACATATTGATTCACATTGGAGCAGATACTGGCTTAACTATGC
PCDH9.18_ASD_1_variant_case	TCCCTACACGACGCTCTTCCGATCTAAATATCTAAACAATTATCCTTGTTACTGCTTTGCCAGTTCTACGTTATTTACAATTATTCAGCTCTTGCAATAAATGTTCTGAATTCCTGATTGCAGTGTGTTAATTCTTAGTCAACATCCAAATTGGTTATTTATACTTCTAATTGTTGGGTAAATATATGTTGATAAAATTTAACATTTATGGAGCAGATACTGGCTTAACTATGC
USP47.12_ASD_1_variant_case	TCCCTACACGACGCTCTTCCGATCTGACTGGACATCGTGTAACATACTCACCTCGTAAAGAGAAAGCACTAAAAATATATCTGGATGGAGCACCAAATAAAGATCTGACTCAAGACTGACTCTGATAGTGTAGCATTTTCCCTGGGGGAGTTTTGGTTTTAATTAGATGGTTCACTACCACTGGGTAGTGCCATTTTGGCCGGACATGGGGAGCAGATACTGGCTTAACTATGC
AACS.11_ASD_1_variant_case	TCCCTACACGACGCTCTTCCGATCTATCCTTTCTTGAATCATTTTCCTTTTGGATTATAAAAATATGGGGGAAAGTGCTATGATGAATTTTATGCAATAAATGTATACATGTGTGCACATGCACCCATGCTGTGTGTGCAGTGTGCTGGTGTGTTTTCTCTGGAGGGGGGACCGCATCTGCGTGTGTGAGGCTGGTGGTGCTTGTGCGCGGAGCAGATACTGGCTTAACTATGC
SAMD9.1_ASD_1_variant_case	TCCCTACACGACGCTCTTCCGATCTAGATTAACATACAACCTATGTTTTGAACAAAAACAACCAGCGATACGTAATCAAAATGTAATTTTCCCCTAATAAAATTATGGATATGGGCAGTCATCAATGGCTGCCAAAACCATTAAGTGGAAAGCTGATTAAAAAACAAAAATTTCTAATGGATTTATCAAACTGTCCCAAATCCTGATAAGGAGCAGATACTGGCTTAACTATGC
ESRRG.9_ASD_1_variant_case	TCCCTACACGACGCTCTTCCGATCTGAAATGTTGGAGGCCAAGGTCTGACTAAAAGCTCCCTGGGCCTTCCCATCCTTCATGTTGAAAAAGGGAAAATAAACCCAAGAGTGATGTCGAAGAAACTTAGAGTTTAGTTAACAACATCAAAAATCAACAGACTGCACTGATAATTTAGCAGCAAGACTATGAAGCAGCTTTCAGATTCCTCGGAGCAGATACTGGCTTAACTATGC
NRARP.2_ASD_1_variant_case	TCCCTACACGACGCTCTTCCGATCTTGTTCTAAACTATTTATCTTGTGTGTGTACATTTGTGGGTGGAGTTTGTGCGCCTGGTTTTTTTGTTTGGAAAACACTGCGTGGTCAATGTGGTTATGGGGGGGAGTGATGCATTTTTTTCTAGTCTTAAAACTAAAAACTTGAGTCTACCATTTCTTGGTTGCACTGAAAATACCGCCCAGCCGGAGCAGATACTGGCTTAACTATGC
TTC30A.6_ASD_1_variant_case	TCCCTACACGACGCTCTTCCGATCTGTTATGAGGTTTGGTCAGTGACAAAATTTTTTTTCATAATTTGGTTGATTGGTTGCTTCTTAAGTTTTATAATAAACGTTTTTCTTCATGTTCTATTTTTGATTTTACAGAAATGATTTTGCCTCCTTGTGGATACTGACATATATTAAGTGTGGAAGCTTATTAATATTTTTGGTTTTTTAAAGGAGCAGATACTGGCTTAACTATGC
RNF44.8_ASD_1_variant_case	TCCCTACACGACGCTCTTCCGATCTTTCTGCTTGACCAAGTAGTGCAATCATTATTTTTTTTAATATTGTTGCTGATTTCAGAGGGATATTCACTAATAAATGTATGATGTATACCAACGACCGCCCACGCTGCCTTTGGCTGCCCGTGTCTTTTTGGTGGGAGGTGGGATGGGGATGAGGCTTAACACCTGTAATCCCAGCACTTTGGGGAGCAGATACTGGCTTAACTATGC
EIF3H.11_ASD_1_variant_case	TCCCTACACGACGCTCTTCCGATCTTTCTAATTTTCTAGACTTGGGATCTTATTGTGGAGTTAAACAAAGCACCCTTAAAGTAGCAAGCGAGCAAAATAAAAGCAAGGAAAATCAGTTGGAACATAACTTATGTATTTTTTAGGATTAAGAGTAATTTAACTGAGTCAATTCAATATGTTTTTAAAGGTGTGATTCTTAAATTCTTTATGGAGCAGATACTGGCTTAACTATGC
AKAP10.12_ASD_1_variant_case	TCCCTACACGACGCTCTTCCGATCTTTTAACAAAATATTTCCATCCACTTCACATTGCTTCAATCTTTAACAGAAAAGCAATATAAAGGTTATAGAATAAAATGTGGTTTTGGGCAACTCTTGCTGCCTCTGCATGTTTTGGAATAACAATTTCTACAAGACTCTAGGCTGTTTAAACTAGTGCTTTCAGTTAAGATAAATTCTAATCAGGAGCAGATACTGGCTTAACTATGC
ZC3H6.11_ASD_1_variant_case	TCCCTACACGACGCTCTTCCGATCTGAAGTAGGTAATGAAATCAGTCCTTGAATGAAAGCAGTGCCCTTGAGAAGGGATTTTTTTTTAAATATACAGTAAAATATTTCGTGGGAACCTAACACTCACATAGCATATGGTTTATTAATAATGCATATCCTTTCTAATCACTTCTTCAATTCTTTTTGCTGCAGTTCTGTGCTAAAATGGGGGAGCAGATACTGGCTTAACTATGC
TAF4.10_ASD_1_variant_case	TCCCTACACGACGCTCTTCCGATCTTGCAAGCCTTGGGCCGACTTTACAGACGTCCAGAGCAAAGCCCCTTCTTTGTACCTATTTTTTTATTACAAATATACTAATTGGTTCTTTCTATTTTCAGAGGTTATTGTATGAAATTGTCTATTGATAGTACTTTTATGACTGTAAATACTCTGGCTTTCTCCGTGTGAATTCTCACATTAGAGGAGCAGATACTGGCTTAACTATGC
ZSCAN22.3_ASD_1_variant_case	TCCCTACACGACGCTCTTCCGATCTACCAAAGTCACACTGCCAGGAACTGGAAGCACTAGGATTTGACAGCATATCCAAATATGTCAGCAATTTCAATAAACATGACTGTACTCAACAAACCAAGTGTAAAGACAAATTCTAACAGACTGAATTTCTTTTTGGACCAGCCATATGTTCTTTAGAAAAGATACACCTAAAACAAGGATATGGAGCAGATACTGGCTTAACTATGC
PYGB.12_ASD_1_variant_case	TCCCTACACGACGCTCTTCCGATCTTGGCCACTGGGGCCACCACCCTGACCACCACTGTGCCCCTCATTGTTACTGCCTTGTGAGATAAAAACTGATTAAACCTTTGTGGCTGTGGTTGGCTGACATGGGGTCTGTGTTTCACTAACTAACTAACTAACTGCAGGTGGTGGTATGAGACTGTGGGAAGCAGAGAACACAGGCCTGAGGCGGAGCAGATACTGGCTTAACTATGC
SCAF8.6_ASD_2_variant_case	TCCCTACACGACGCTCTTCCGATCTGAAACAAGAAAACAACAACATAAATATTAAAGTACGTTTCAATGTTGGGTGAATTTTGTTTTTAGATGCCAATAAAACTTATTTGTTTGATAACAGTGTTCTAGGAATTGTATTTTTTTAACCTATAAATTCTTAAAACCTTGAATTATTATTAGCATGTGCTTATTTTTTGCAAAAGCTTTCTGGAGCAGATACTGGCTTAACTATGC

## Sheet: Variant Library
name	var_seq_w_homology
CYP4F22.1_Array_2019_control_CYP4F22.1	TCCCTACACGACGCTCTTCCGATCTGATGCAGCTGGCTATCATGAAACTGAGCGAAGCTGCGGGCTAGGAGGCTGGAAAGCCATTTATCCTAGGACATAAACTCAGATTTTGGGGGTCAGTTTGTGTGTTCATTTATTTCATCAACAGATCACATATTGTTTGCTGGCACTGCTTCAGAACCACAGGCAGGCCCTGTTTTCTGCCTTCTGGAGCAGATACTGGCTTAACTATGC
BBS2.3_Array_2019_control_BBS2.3	TCCCTACACGACGCTCTTCCGATCTAAGGCATCAGTAATATGGCTTGCTTTTGAAGTATTAGGGCTTCAGAGTCCAATTTTGCTTATTTATGGTATATAAATACATATTTTTTTCTTGAAATTGCAATTGAGTTTGTACTTTTCAAATAGATTATCTACTTTTTCATTAAAATGTAAAGATGTTAAACTTTGTGTTGATTGATTATAAAGGAGCAGATACTGGCTTAACTATGC
CANT1.3_Array_2019_control_CANT1.3	TCCCTACACGACGCTCTTCCGATCTTCTAGCCGCTGTTTATTCCTCAGCATAATGATTGTGTTCCTTCCCTATGGGATCCATCTGTTTTGTAAACAATAAAGCGTCTGAGGGAGTGTAGTTTTCTGTCTCCCGGTCTGTGCTGACTGTTTGCAGAGGCCTGGCCACGAGAGCGCCTGCGCAGGATGCTGGGCATGCGCACGGGAGTCGCGGAGCAGATACTGGCTTAACTATGC
COL4A4.1_Array_2019_control_COL4A4.1	TCCCTACACGACGCTCTTCCGATCTACGTGGCCCAGTCGGCGCCATTGGCACTTAAATATTTGTTGTATTACGATTTATAATATGGTTCATTATATATAAAATTCTGTGATGACTTCCAAAAACAACTGTGTTTTATCTGGTGCATTTATTTTCTTTCAAGCCAATGCGGGTTTACTTTTTTCTTCTAGCTTACATTGTAATGTGGCTCGGAGCAGATACTGGCTTAACTATGC
RYR2.1_Array_2019_control_RYR2.1	TCCCTACACGACGCTCTTCCGATCTATTAAGTTCTTCGCGCTACCGGGAAACAAATTAAAGTGATAATCCATTGTAGTTCTGCAAATGAAACTTTAATAAATGATGGTCTGTTATAATAAGTAACTACTCTGTCACTTATTTTTATACACACACACACCTGTACACTTAGAAGGACTCCATTTGTTTCAGTTATTCTTTTAGTTATAATGGAGCAGATACTGGCTTAACTATGC
RB1.11_Array_2019_control_RB1.11	TCCCTACACGACGCTCTTCCGATCTCCTAAGTGGGACATCCCCCACGCTCTTGAGGTTGTAATGGCCACATATAGCAGTAAGTTAAATTTTCATAAATAAACACTTTTGTTCAATTTAAAGTTAAAATGTGGTGTGTTTCTTTGGTCGGGGGAGAGGGATAGTGTGAGGTTAAGGAGAAGGAATGCTTATTTTAGATCACTATATACTGGGAGCAGATACTGGCTTAACTATGC
CRLS1.9_aQTL_brain_specific_variant	TCCCTACACGACGCTCTTCCGATCTTATCAAGCTGTATATTTTTCAAAGGTTTTTTAAACTTTGGAGACTCTTTCTTTTGTTAAGCAGTTAAAGGAATAAAAGAGCTGGAAAAAAAATTGTACCTTCAACTCAGGTTATTCCATATAACATACGTATTCTCTGCTGTTACGTAAGTTTTCCGATTCACAGAGTCCATTCATGTACATCAGGAGCAGATACTGGCTTAACTATGC
ALDH7A1.17_aQTL_brain_specific_variant	TCCCTACACGACGCTCTTCCGATCTAAACAAATTTATAATTTTTCTTCTACATGTTTCTAGCACAAGGACTCAATTTTTTTTGGTTATAATGTTCATTAAAACATATGCCTTCAATTTGTTCCTCTTTTTTCTTTTTTGCTGATTTAGCAGATATAAATCACTTGTTAGTATTTTTAACTATCCAAGTTAAAATGTACATTTGTAAGTGGGAGCAGATACTGGCTTAACTATGC
ALDH7A1.17_aQTL_brain_specific_variant	TCCCTACACGACGCTCTTCCGATCTCATCTACTTACCAGTTCCTGTTCTACATGTTTCTAGCACAAGGACTCCATTTTTTTTGGTTATAATGTTCATTAAAACATATGCCTTCAATTTGTTCCTCTTTGTTCTTTTTTGCTGATTTAGCAGATATAAATCACTTGTTAGTATTTTTAACTATCCAAGTTAAAATGTACATTTGTAAGTGGGAGCAGATACTGGCTTAACTATGC
F2.1_gnomAD_F2_variant	TCCCTACACGACGCTCTTCCGATCTCTCATATTCTGGGCTCCTGGAACCAATCCCGTGAAAGAATTATTTTTGTGTTTCTAAAACTATGGTTCCCAATAAAAGTGACTCTCAGCAAGCCTCAATGCTCCCAGTGCTATTCATGGGCAGCTCTCTGGGCTCAGGAAGAGCCAGTAATACTACTGGATAAAGAAGACTTAAGAATCCACCAGGAGCAGATACTGGCTTAACTATGC
MECP2.4_gnomAD_MECP2_newnham_grs	TCCCTACACGACGCTCTTCCGATCTCAGCCGGACGCCCGTGACCGAGAGAGTTAGCTGACTTTACACGGAGCGGATTGCAAAGCAAACCAACAAGAATAAAGGCAGCTGTTGTCTCTTCTCCTTATGATCGAGCCTCTGACAAAGCTTCCCGATTAACTGAAATAAAATATATTTTTTTTTCTTTCAGTAAACTTAGAGTTTCGTGGCTGGAGCAGATACTGGCTTAACTATGC
F2.1_gnomAD_F2_gnomad_control	TCCCTACACGACGCTCTTCCGATCTGACTGATACTTGCTTTCCCGAACCAATCCCGTGAAAGAATTATTTTTGTGTTTCTAAAACTATGGTTCCCAATAAAAGTGACTCTCAGTGAGCCTCAATGCTCCCAGTGCTATTCATGGGCAGCTCTCTGGGCTCAGGAAGAGCCAGTAATACTACTGGATAAAGAAGACTTAAGAATCCACCAGGAGCAGATACTGGCTTAACTATGC
MECP2.4_gnomAD_MECP2_gnomad_control	TCCCTACACGACGCTCTTCCGATCTTACTTAACCGAATGGTAACTAGAGAGTTAGCTGACTTTACACGGAGCAGATTGCAAAGCAAACCAACAAGAATAAAGGCAGCTGTTGTCTCTTCTCCTTATGGGTAGGGCTCTGACAAAGCTTCCCGATTAACTGAAATAAAATATATTTTTTTTTCTTTCAGTAAACTTAGAGTTTCGTGGCTGGAGCAGATACTGGCTTAACTATGC
SCAF8.6_gnomAD_SCAF8_gnomad_control	TCCCTACACGACGCTCTTCCGATCTGATTTACCCAAGTCGCAGCATAAATATTAAAGTACATTTCAATGTTGGGTGAATTTTGTTTTTAGATGCCAATAAAACTTATTTGTTTGATAACAGTGTTCTAGGAATTGTATTTTTTTAACCTATAAATTCTTAAAACCTTGAATTATTATTAGCATGTGCTTATTTTTTGCAAAAGCTTTCTGGAGCAGATACTGGCTTAACTATGC
KDELR2.14_GWAS_variant	TCCCTACACGACGCTCTTCCGATCTGTGAGGAATAAGTGCAAATTTTTTTTTTATTTTAAAAAATTCTTTGAAACTCTTAAGTCTTTGTGTCTGCAATGAAATTGTACTCCTTGACAGTTGATAGATTATGTATTCTTCCATCCCTCAAACTTGCATTCCACTATATTTATTTTTTGGCAAAAGATGAGCTGTATTTGTTTGAAATCTGGGAGCAGATACTGGCTTAACTATGC
ZNF592.7_GWAS_variant	TCCCTACACGACGCTCTTCCGATCTTGTGTATCCTTTCATAGCAATTCTATGCATTTACAAGTTTATAAATATGTATATTTATATATCTATTTTTAATACAAATAGTAGAATTCTATACACAGTGTTCTGAAGCTTGCTTTCTCATATAGTATTTTGGAGATTATTCCAAATTCATACATTGGGTCAGAGTAATTCTTTAAAAGTTCCTGGAGCAGATACTGGCTTAACTATGC
TP53.9_GWAS_variant	TCCCTACACGACGCTCTTCCGATCTCATTTTCACCCCACCCTTCCCCTCCTTCTCCCTTTTTATATCCCATTTTTATATCGATCTCTTATTTTACAATACAACTTTGCTGCCACCTGTGTGTCTGAGGGGTGAACGCCAGTGCAGGCTACTGGGGTCAGCAGGTGCAGGGGTGAGTGAGGAGGTGCTGGGAAGCAGCCACCTGAGTCTGGGAGCAGATACTGGCTTAACTATGC
FGG.1_GWAS_variant	TCCCTACACGACGCTCTTCCGATCTGAGCAAAAGACCCCATGTTGAAAACTCCATAACAGTTTTATGCTGATGATAATTTATCTACATGCATTTCAATAAACCTTTTGTTTCCTAAGACTAGATACATGGTATCTTTATTGACCATTAAAAACCACCACTTTTTGCCAATTTACCAATTACAATTGGGCAACCATCAGTAGTAATTGAGGGAGCAGATACTGGCTTAACTATGC
KPNA1.26_GWAS_variant	TCCCTACACGACGCTCTTCCGATCTAGATGAAGGTTATTGGCTCTGAGTCATTTTTGGCATTATTGTCACAGATAAAAAGATTGGCAATTAATCTCATAAAAAATCTGAATTATTCCAGATTGCTGCCGATTTTTGCCTAAGAAACAATATGTAAGTATATTTTATAAACCAAACTTTGTCAACCAATTCTATTGTACGTCTACCCACAGGAGCAGATACTGGCTTAACTATGC
POLR2A.3_GWAS_variant	TCCCTACACGACGCTCTTCCGATCTAGCTTGCCCGTGCTGCTGTGCAGTTCTTGCCTCCCTCACGGGGCGTCACCCCCAGCCCAGCTCCGTTGTACATAAATGCCTTGTGGCAGAGCTCCCGGTGAACTTTTGGATCCCGTTTCTGATGCAGACTCTTGTCTTGTTCTCCACTTGTGCTGTTAGAACTCACTGGCCCAGTGGTGTTCTCGGAGCAGATACTGGCTTAACTATGC
NFE2.1_GWAS_variant	TCCCTACACGACGCTCTTCCGATCTAGGGCTGGAATCTGTCTTCCCTGACTCGGCTCCTCAGGTCTTTAGCCTCCACCTTGTCTAAGCTTTGGTCTATAAAGTGCGCTACAGAAATGGCTTTTCACTGTATCTTCCTTCTTGAGGGAGGGTGGAAGCTGAGATAATTATCTGTTTGAATCTTACCAAGTTCACTTCATTCTCCCCAGAGGGAGCAGATACTGGCTTAACTATGC
ZNF641.5_GWAS_variant	TCCCTACACGACGCTCTTCCGATCTTGAGTATCACTCTTGCATACTGTTACTATTATATTTTCTCTATATATAGACAGAAAGGCCATTTTAGAATATTAAAGGCTCTGAAAATTTCTGCAGTAGACCCAACTGAAGTTTCTATTAAGGCAGTGTTTCCTAAATGTATTTGACCTCAGTATCCTTTCTATTTACATCCCACAGAACTGGTGGAGCAGATACTGGCTTAACTATGC
IGFLR1.1_GWAS_variant	TCCCTACACGACGCTCTTCCGATCTTAGGGCGGGCAGATGCATTGCGGGTGCTGTCCAAGCTTGGCTCATCTGGGGTTTGCTGGGCTTAACACCCAGTAAAGAACTTTGCTGACTACTAAGCCCAGTATACAATTAGCACTGAAGTACTTCTTGAAGTACAATCCTAATTGGGCAAAGACCCAACAGATAGCCTCACTGCTCTTCGCCCGGAGCAGATACTGGCTTAACTATGC
AGK.17_ASD_1_variant_control	TCCCTACACGACGCTCTTCCGATCTCTCAGTCCAGAACCAATATTATCGTAATTAATTATTGGTATATAATGAAAACGGTATTAATTCTTGGATGATTAAGAGTTTTTTTATTAGAATGTTCTTTATCCTAATTAGTTCATTTATCCAAGAATACATGAATGTGATTTACAGCTGAGATGGGGTTCAACCTCAGCTGTATTCCTTGTTTGGAGCAGATACTGGCTTAACTATGC
EIF5.17_ASD_1_variant_control	TCCCTACACGACGCTCTTCCGATCTTGTAGGAGATACTGGTGACCTAAGCTAAGTTGCACTCAGCATACTCAGTGTCAAGCTAATGAGGTTCTATTATGAAGGTTCTACTTTTAATCTGAGGGAAAACATGTTCAGGGCTTCTAGAACACTAAAAAATTTGGCTTAAACCAGTGTTCAGTCTGGTGCCAAACTTCGAATGGAATACAAAGGAGCAGATACTGGCTTAACTATGC
STK17B.6_ASD_1_variant_control	TCCCTACACGACGCTCTTCCGATCTCTCTACTTGTGTGTGTATGTGTGCACATGTGTGTATGTACAGGTGTATGTATATATCTATAGATAGATACAATACATTCTGTAGACACTTTTCAAGATTCTTTGCTGTGGTATATTGTGCTCAACTCAGGTGCCAAAGGAGCTTTTTTTTTTTTTTTTTTTTTTTGAGATGGAGTTTTGCTCTGGGAGCAGATACTGGCTTAACTATGC
HOOK3.21_ASD_1_variant_control	TCCCTACACGACGCTCTTCCGATCTTATCATGAAGTTTTTTCTATGAGGAAGGCTATTCTCAATGTATCTGTCGTCTAATTTTTTATTTTCTATCTATAAAGAATATTTAAATAATAATTGCTGTATGTTCCTTTTGTTGAAAATGTTTTATTGTCCAGTTTTAACACAGAAGTGGTCTAAAGTTTTGCAGCAAATGCTGTTCAGTTCCGGAGCAGATACTGGCTTAACTATGC
STYX.8_ASD_1_variant_control	TCCCTACACGACGCTCTTCCGATCTAGAATTTTGGACTTGCAAAGAGGTATTATTGCAATAATGCACTTTTCATACTTGAAATTTATTTGTATGATAGAAAGTTATTACTTTAAACAAAATGCAAGTATGGGGGGATTGTTTATAAAGTTTGGGTAATTTATAACAAAATTTGCTAAGGTTTGCTAAAAATTCATTTTTCTGTTCTATAGGAGCAGATACTGGCTTAACTATGC
YIPF4.20_ASD_1_variant_control	TCCCTACACGACGCTCTTCCGATCTGAGGTATTTTTGTTCCAAAAAGTATTTTAAAATAGCATTTAATCTTGGGAACTATCTTACTTAGGGTTTCTATAAACACAAATTACAATGTTTCGAACTCAACCAGTATCATTTTCGTGTGCTAATGAGCAAAGTAGTTAGAACAGATTGTCAGTTTAAAAACAGGATTTGTAGGCCAGGCACAGGAGCAGATACTGGCTTAACTATGC
SDC2.10_ASD_1_variant_control	TCCCTACACGACGCTCTTCCGATCTAATTCTAATGGTAACTTTCGTAGTCTTATGAATAGACATAAATTGTAATTTGGGAACATAAAAACTACTGAATAAATCATGTGGCCTAATATTGAAAATGTCACTGTTATAAATTTTGTACATTTTTGATCAAATGTACATCTCCCCTTTGCTAACGGCCGTCTGCTCTCAAGGATGACGTGGGGGAGCAGATACTGGCTTAACTATGC
ST20-MTHFS.16_ASD_1_variant_control	TCCCTACACGACGCTCTTCCGATCTTTATAATTATGAAATACCTTATATAAAACCATCTTTAAAAACCAATAGAAGTGTGAATAGTAGAATATTAATTAAAATGGAGGCTATCAGCCTGTGATTTTCAGCTTAACTTCCTGGTGTTAATGTGACAAGTTGATCTGTCTACTTTGCAATTTAAGTTAAATATTTATGAGGAACTGTGCTCGGAGCAGATACTGGCTTAACTATGC
SLCO3A1.30_ASD_1_variant_control	TCCCTACACGACGCTCTTCCGATCTTTTATTTTCCAAATGAGCAGTTTAGAAATATGTGATGTAAAGTACATACTGTACGTTTGCTGAAAATTATATTAAAAGCACTATTTTAATTCTTCCTCTGTCTCATACTCTAATCTCTGTTATCTTTCTTGTGCCTTCAGGTAGAATGATTCTAAAAGATTCTGGAGAGTGTTTCTGGCTATGTGGAGCAGATACTGGCTTAACTATGC
SLC35E3.16_ASD_1_variant_control	TCCCTACACGACGCTCTTCCGATCTTCTGCCATAACATCTTTTGCCACCTATAGCTACAATAAAGTGTCGTCTTGGAGTCTGTTGTACATTTAAGAATAAACTTTTGTAAGGAAGTAAAAAAGAGTCTACAGTTCAGCGCAGGATAGGGATGGGTGGGCCTTAATTCAGGAGGTGGGAGGCTCAAAATCAATTACTCTGTTGAGGAGATGGAGCAGATACTGGCTTAACTATGC
SEMA3A.23_ASD_1_variant_control	TCCCTACACGACGCTCTTCCGATCTAAAACTGGAGAGAAAAATGTAATGAAACTGCTGCTTTAAATTATTCCTTTTAGCATGTATTCACTTGCTAAATACACATTTCTTCAAAATATTTGAATTCAGATGTCTTTACTGTTCCCTATAACATATGGTGTTAAGGAACATAAGCTCATAAAATGTTGAGAACCAGAGTCAGGTTGCTACAGGAGCAGATACTGGCTTAACTATGC
PKP2.9_ASD_1_variant_control	TCCCTACACGACGCTCTTCCGATCTTGATATTTTAAATGGTTGACATCATCCAGCGAAATGAATCTACATGAAATGTTGTTTTAACTGCGCTATGATTAAAACCATTCATATAGAGTTAGTCTTTACAACTACTATTCTGTTATTTTTTTTTTTAATCTGACAACATTTGTCCTAAGTAAGATAAGCAAAAAAATTCTTCAACTCCTTTGGAGCAGATACTGGCTTAACTATGC
ACAT1.8_ASD_1_variant_control	TCCCTACACGACGCTCTTCCGATCTTTTTTTATTATTTTCTATGTTAACTTTTAAAAATCAAAATGATGAAATCCCAAAACATTTTGAAATTAAAAATAAATTTCTTCTTCTGCTTTTTTCTTGGTAACCTTGAAAAGTTAGATACATTTTTGCATTCTGAGTCTATACTTATCGAAATATGGTAGAAATACCAATGTGTAATATTAGTGGAGCAGATACTGGCTTAACTATGC
STEAP4.6_ASD_1_variant_control	TCCCTACACGACGCTCTTCCGATCTAGTATTATTTAGGTATTATAATATGCTTTGTAAATTTTATATTCCAAATATTGCTCAATATTTTTCATCTATTAAATTAATTTCTAGTGTAAATAAGTAGCTTCTATATCTGCCTTAGTCTATTATAATTGTAAGGAGTAAAATTAAATGAATAGTCTGCAGGTATAAATTTGAACAATGCATAGGAGCAGATACTGGCTTAACTATGC
CPS1.34_ASD_1_variant_control	TCCCTACACGACGCTCTTCCGATCTCAGATGGTAGACAGTGTTTATGTGGATGTGTTGTTGTTTTTATCATTGGATTTTAACTTGGCCCGAGTGAAATAATCAGATTTTTGTCATTCACACTCTCCCCCAGTTTTGGAATAACTTGGAAGTAAGGTTCATTCCCTTAAGACGATGGATTCTGTTGAACTATGGGGTCCCACACTGCACTGGAGCAGATACTGGCTTAACTATGC
KCNK1.15_ASD_1_variant_control	TCCCTACACGACGCTCTTCCGATCTACTTAAACACGAATCCCTAAATGAACAGATTATGTTACATTAATCGGAGAATTTTAAATTTAGAAGCTAAAATAAATAAAAATCACAGCTGGTTGTAATCTTATGCTTTCATATATCAGAAGTGTGCCTCTATGTAGAATATATATACATATGTGTGTGTATATACATATATATATGTATGTATGGAGCAGATACTGGCTTAACTATGC
COX10.8_ASD_1_variant_control	TCCCTACACGACGCTCTTCCGATCTCAATTCTCATCATTTTCTGTATCTTCAGGGGTACCTTGACTTAACTACTTGGTAGCAGAGTTTTCAGCCCAGTAAATTAAGTTGGATTCTTGACCAATATTTTTACTTTTTAAATGCATTAGCAGAGAATCTAGTGTCTGTCTCCATCTTCATCCCTCATCATCTGCTGCGAAAGGCTTTGCTTGGAGCAGATACTGGCTTAACTATGC
ESCO1.3_ASD_1_variant_control	TCCCTACACGACGCTCTTCCGATCTTGTAAATGACAAGCATTAGGAAAGGTACCCTCCTAGATTCATTATTCTTTCATTCTGGTTTCACTTTTAAAATAAATGGCAACTTGGCACACCTAGGCTGTTAACAAATCTCAAAGAGGTTTATAAAAATGTATAGAATACTTGGAAGCAAAGTATGGATGACTCGGTATCTGCTTTGTTATTCGGAGCAGATACTGGCTTAACTATGC
VASP.5_ASD_1_variant_control	TCCCTACACGACGCTCTTCCGATCTCTGGGGGTGAGATATCCCCCCACCCCAGGGACTCCCCTTCCCTCTGGCTCCTTCCCCTTTTCTATGAGGAAATAAGATGCTGTAACTTTTTGGAACCTCAGTTTTTTGATTTTTTATTTGGGTAGGTTTTGGAGTCCAGGCCATTTTTTTTACCCCTTGGAGGAAATAAGATGAGGGAGAAAGGGGAGCAGATACTGGCTTAACTATGC
ANP32E.7_ASD_1_variant_control	TCCCTACACGACGCTCTTCCGATCTGGTGCTTTTGGAAGCAGTGTTAGTGTTCCTCAAAAGTTGGAACAATTGCCTGTTGATATATTAATAAGACATTAAAGTCAAATTTTAATGTTGGCCTCTCAAATGATTTGGATACCACTCTGCAAAGTATTTCTAACCTTTAATTCCCAGTTTTAAAACAGATATAATAATAGCATTTAATTGGGGAGCAGATACTGGCTTAACTATGC
BTBD1.8_ASD_1_variant_control	TCCCTACACGACGCTCTTCCGATCTATAGTAATGTGTTATGTAGTACAGTTTTAAAGCTATAAATAGAATTTTGTGTAAATTCACAAAAATGTGATATAAACAGGATCTAAGACTGGATTCCCTGTCACTAAACTGCACCACTATACCTGTCTCTCTGTGTGGGGGACACTGCTGATGATTCCCAAGATTGAGATGATGACGGTGATGAGGAGCAGATACTGGCTTAACTATGC
ANXA5.15_ASD_1_variant_control	TCCCTACACGACGCTCTTCCGATCTTTATTAGTGAAGTTCGCAACTAAACTAAACCTGTAAAATTATGATGATTGTATTCAAAAGATTAATGAAAAATAAACATTTCTGTCTCCCTGAATTATGTGTACATGTGTGTTTAGATTTATTATTAAATTTATTTAACAATGTTCTCTCTTTTTAAGCTAATAATTGACAGTGGTGTTAGTTGGGAGCAGATACTGGCTTAACTATGC
KMT2D.6_ASD_1_variant_control	TCCCTACACGACGCTCTTCCGATCTATACTCAGTTTTCAGTTTTCCCCTTTACAGTCTTCTCCCCTCACCTCCAGGACCCTCCCCCTTTTTAAAAAATAAATCTCTGACAAGTGTGAATCCCGTGAAGACTTTATTTTGTGTTGTGTGTATCCTGTACAGCAAGGTTGGTCCTTCGTAACAACGGATGAAATGGTTCCCTTTTTTAAAGGGAGCAGATACTGGCTTAACTATGC
STK10.11_ASD_1_variant_control	TCCCTACACGACGCTCTTCCGATCTCCCCTTTTCCCTCTTGCGTCTGTGCCAGCTTAAATCCAGCCCCTCGCCCTGTGCCACCCCAACTGTGCCTGATAGACCTGCCCCAGCGTTCCTGACTTCTTGCTGGCCTGTGGAGGGTGAGGTGTAATTATTTGTCACCTGAACCTAATGTATATTCTCCTTGAGCCCCAGATCCCTTCAAGCTGGAGCAGATACTGGCTTAACTATGC
LAYN.7_ASD_1_variant_control	TCCCTACACGACGCTCTTCCGATCTTCCCAGCCAGTCATCCAGCTCGACCTTATGAGAAGGTACCTTGCCCAGGTCTGGCACATAGTAGAGTCTCAATAAATGTCACTTGGTTGGTTTTATCTAACTTTTAAGGGACAGAGCTTTACCTGGCAGTGATAAAGATGGGCTGTGGAGCTTGGAAAACCACCTCTGTTTTCCTTGCTCTATAGGAGCAGATACTGGCTTAACTATGC
GSTZ1.3_ASD_1_variant_control	TCCCTACACGACGCTCTTCCGATCTTGTGTGCCTTTTCTCATCCGCTTTTGTTGTGTGTGACTCCAAAGAATGCCCGTGCTGAAATTTGGCGTGAATTAAACTGAAGCCCAGGCCTCTACCTTGTTTGTCTAAGACTGAGCTAGGTTCCAGAAGATGAACACTGTCCCTAGCTGGAATCCCCTGTGCCTGGACCAGTAGAGGAAGTCAGGGAGCAGATACTGGCTTAACTATGC
GPRC5B.12_ASD_1_variant_control	TCCCTACACGACGCTCTTCCGATCTTTGTACATTTTAACAGCAGCTGGTGTAGAATAATACTCCTGAGGCACTGAAGAAGTAATCTGGATGAATGAATAAAATGTGGGGATAATGCAGAAAGTGAAGACTGGTCCTTTCTTTTCTAAACTATTTGCATTAAAGCTTGTTTGCAATGAATCCTATCTTGTACAGAAAAGATTCCATTTGCGGAGCAGATACTGGCTTAACTATGC
SLC25A32.17_ASD_1_variant_control	TCCCTACACGACGCTCTTCCGATCTCCAGAATACTAGTATTTTTATTTATCGTAAACATCCACGAGTGCTGTTGCACTACCATGTATTTGTTGTAAATAAAAGTGTTGTTTTCAAAGCCATCTTTAAATAGTTCTTTAAAAATAGGTCTTTTTTTTATATTTTGGAAAAGGCATTGTTTTTAAAGTAAAGATAAAATGGTAAGTACCTAGGAGCAGATACTGGCTTAACTATGC
CUEDC1.6_ASD_1_variant_control	TCCCTACACGACGCTCTTCCGATCTCGTTCCTATGGTCAAAGAGTGGAAATGCAGGAACCAACCTCACTTTAAAAAAAAAAAAATCCAGAAAGCAGATAAAAGTTGGAATATGGAAAAGGGCAAGATGACCCCCACCAGAGGCTCTTTGGCCTGAAGGTGGAGTCTCTGCCTCCGTCCGTTCTCTATCTCTCCTGTCACAGACTCTGCCGGAGCAGATACTGGCTTAACTATGC
SPINK13.2_ASD_1_variant_control	TCCCTACACGACGCTCTTCCGATCTATGTCGAACAAAATGAGAGACAAAAATGAAGGAATCAAACTGACAAGAACCAAATATCACATTTGTTACAAATAAACAACAAAAAAGCTGATATTCATTTCTGTGTATTGATTGTTTTAAGTCATCTTACTCCCATTTTGGGTAGTTTAAATTCTCTTCACCAGTTGGGCTTAACACTACCTAAGGAGCAGATACTGGCTTAACTATGC
QKI.45_ASD_1_variant_control	TCCCTACACGACGCTCTTCCGATCTGGGATTTTACATAGCTTGCATTTTAATTCTTTGGTTCTTTGCTGTTTCTGTTAACCCACAGCATTATTTTAATAAATGTTATAATACCAACCTACTAACTCTGGACTTTGTCTGTTTATTAACCTTTATATGTTTAATTAAAATAAACAAATAAAGACAAAAGAATGTAAAGTCTTGAGTTACTGGAGCAGATACTGGCTTAACTATGC
NCCRP1.1_ASD_1_variant_control	TCCCTACACGACGCTCTTCCGATCTACTCCTTGTAAATTCAGTGCCCGACAGATGCTCTGGCACAGATGCTTTGTAGATCTCTGTTGAGATAATGCATAGACACCTGTGCCCAAGGATGCTGAGGGCTGGTCTCTGCTTCTTTGAACTTCACTGAAACTGAATGCTCACTGCTGTGTTGCCAGCACCACCCAGCCCAGGGCTGTGAACGGGAGCAGATACTGGCTTAACTATGC
C21orf33.14_ASD_1_variant_control	TCCCTACACGACGCTCTTCCGATCTAGTGATGGTAGCGTTGGTGCCAGGCCGTGGGTTCAGGTGTGGCAGAAGCTTGCAGATGCGTCCGAAGGGAAATAAAGTGTGTTGGCATTAGACTTTGTGCTGCATTCATCTGTGTGTTCAGGGTTGTTTGGGGAAGAAAACATTTGGGGTGGGAGTCAGGTGTCTGCACGCTTCACTCAGTGTCGGAGCAGATACTGGCTTAACTATGC
BCAS1.15_ASD_1_variant_control	TCCCTACACGACGCTCTTCCGATCTTCCATCTCCTCCCCAAACACGCTCCATGTATATATTCTTCTGATGGCCAGCAAATGAAATTATGCCTAGAAATTAAGCCCGAGCTGTTGTATATTGAGGTGTATTATTTACGTCTCTGGTCCAGTCTTTTCTGGCAAATAACAGTAAAGATGGTTTAGCAGGTCACCTAGTTGGGTCAGAAGAGGGAGCAGATACTGGCTTAACTATGC
IRF1.3_ASD_1_variant_control	TCCCTACACGACGCTCTTCCGATCTATCTAACCATTAAGTCATGTGTGAACACATAAGGATGTGTGTAAATATGTACATTTGTCTTTTTATAAAAAGTAAATTGTTTATAAGGGGTGTGGCCTTTTTAGAGAGAAATTTAACTTGTAGATGATTTTACTTTTTATGGAAACACTGATGGACTTATTATTGGCATCCCGCCTGAACTTGAGGAGCAGATACTGGCTTAACTATGC
AIDA.14_ASD_1_variant_control	TCCCTACACGACGCTCTTCCGATCTATTTATATGAAGCATCTGCTATCCTTCACATAAGTATAGTTTATGTGAACTACAAATACCTTTCATCAACATTAAAGAAGCTTAAATTGAACACTGTGTGATTAACTTAACTTTAATTCAGACCTGAATATAACGAGAAAATGAGTGATTATCTTGAAGTTGACACAGAATATACCACATCCCAGGAGCAGATACTGGCTTAACTATGC
MAT2A.9_ASD_1_variant_control	TCCCTACACGACGCTCTTCCGATCTCCAATCAATCTTGCATGTAACGCAAGTTCCCAGTTGGAGCTCCAGCCTGACATAAAAAAAGGCAGTTACCATTAAACCATCTCCCTGGTGCTTATGCTCTTAATTGCCACCTCTAACAGCACCAAATCAAAATCTCTCCACTTTCAGCTGTCTTTTGGAGGACGTACGTAATAAGGTTTTAATTGGAGCAGATACTGGCTTAACTATGC
LNPEP.13_ASD_1_variant_control	TCCCTACACGACGCTCTTCCGATCTGTATAAATATTGTGCCACCTTTTTATACTTCATTTTATACTTGTTTCCTTGTATGGATGAATATATACTTAATGAAAATTGAGGTTCAGAGTATGACAAATCTCTTTTCCCTTTTCCTTACTGCCTATTTAGGCAATAGCTAATAGAGTAGTTTGTTTTGTTTTGGGGTGTGGGGGAGAGTGGAGGAGCAGATACTGGCTTAACTATGC
ACTR3.20_ASD_1_variant_case	TCCCTACACGACGCTCTTCCGATCTAATTTTTAATTCTGATTCTGATAATTGATGATATAGCTCCTCGAACTTTGTTTTTTGTTAAAACTTGGAAAATATATTTGTATTATTTTGGACAAATTATTTGAACTCTCTGGACCTTGATTCAATTTATATGTAAGGTAAAGGCATTATACTGGATTATCCTGCAATTTCTTTGAGTTGTTAGGGAGCAGATACTGGCTTAACTATGC
MLLT1.3_ASD_1_variant_case	TCCCTACACGACGCTCTTCCGATCTGTGTAGACCTAGCGCCGGCTCCTCCCCGGCTCGCGCTGCGCTGGGGTCTGTGCTGTATAGTTCTCTCTATTATATATGTGTGTGCACTGTCTGGTCAAGGGCAGTGTCCATGTGCGTTTCTGTGGCAGCAGTGCACGTGGGGTGGGTGGGGGGTGCGTACGGTGGGGCTTGTAGGTTAAGATGTGGAGCAGATACTGGCTTAACTATGC
EML1.7_ASD_1_variant_case	TCCCTACACGACGCTCTTCCGATCTTTGCCACCTTCTTGTGTATATTACTTGGCATGAGATGATATTGTACTTGTATAGGATTCTAGCAATTCATAATAAATATGTAAGACTAGGCTTTACTGTCTTATGCTTAGGGACATTGTATATTTGTATTTTATGACCAAGTAGACCAAGTCAGAAAGATCTCTCTCGAGCGTACCATAAACCTGGAGCAGATACTGGCTTAACTATGC
PIGV.7_ASD_1_variant_case	TCCCTACACGACGCTCTTCCGATCTTGTTTCTGATGTTTTTTTTTATGATTTGTGCATGTATTTTTATATGAAAAAAACTTACAAAGATATGCAGATTAAACTTCTTTCAGTTATACATGCAATGAATTGCCTTTTTAAAAATAATACAGGCCAGGCACGACGTTTCACACTGTAATCCCAGCACTTTGTGATGCCGAGGTGGGCAGATGGAGCAGATACTGGCTTAACTATGC
PTRHD1.6_ASD_1_variant_case	TCCCTACACGACGCTCTTCCGATCTTTGAATCTAAGATAACATCAACTTTAAGATGCGGTAGTATTTTATGTATTGTTAAAAAATATGCCGGCAAATTAAACACTTGTATTTCAATAACAAAGATGTTAAAATTTGGCCAGTGTGGTAGCTCACATCTGTTAATTCCAGGGTTTTGGGAAGCCAAGGCAGGAGGATCGCTTGAGCCCATGGAGCAGATACTGGCTTAACTATGC
MICAL3.17_ASD_1_variant_case	TCCCTACACGACGCTCTTCCGATCTCCTGTGTTTGCACGTTGAAATGAAGCTGACAACCTGGCAAGACGCTCAGCCGCTTCAAACCCTTTTTGTCAATTAACTTATTTTTTAATACTTGAAAAGAAGTAACTTCGTTTATGTATCTTTACTAGAGGAACTGATCACCTGCGCCCGGGTGCGGGAGCCACAGCGGCATCTGGTGCGTCCTGGAGCAGATACTGGCTTAACTATGC
SECISBP2L.10_ASD_1_variant_case	TCCCTACACGACGCTCTTCCGATCTATGGTTGGCTCTTTGAAGACCTATAAAGAGATCCAGTGGGAAGAGTAAGGGTTGGTTCATCATCACAAGAAATAAAAAACATAGTGATTTTTTCTCTTAATGTGTAGAGGTGGTTCTACTGGCAATAATTAATAATAGATTTCTATTTCAGTATGTAAGCATATTAACTAAAATATGAATTACAGGAGCAGATACTGGCTTAACTATGC
RHOB.8_ASD_1_variant_case	TCCCTACACGACGCTCTTCCGATCTACAAAATGGTGAGCTTATGATGTTTACATAAAAGTTCTATAAGCTGTGTATACAGTTTTTTATGTAAAATATTAAAAGACTATGATGATGGCATTTATAAAATGGCTCTTGTGGTTTAATAGTGTGTAAAAATACCCTTGTGAATTTGGAACAAGGGAGATATTCTCCTAGGCGAGATCCTTTCGGAGCAGATACTGGCTTAACTATGC
USP53.13_ASD_1_variant_case	TCCCTACACGACGCTCTTCCGATCTTACCCCAACTACTTTTCATGAAGAGTGCTTTGAAAATTAAAGGAATTTTTATTATTATGGTAACCTTATGAGTAAAAATAAGTTACTTTAATTGCTTTATTTCGTTAGTTGTCATTTTACTTTGTACTATGCTGGTAAACTAATTGTGGTTTAGAATAGTTTTATGTTCACTCCTGATAACTGAGGAGCAGATACTGGCTTAACTATGC
OVOL2.4_ASD_1_variant_case	TCCCTACACGACGCTCTTCCGATCTGGATTCTTAAGGGTGAAAAAGACGGCGGTCCACAGAATCTGGCTACATCCCTCTGGAACATTTGCATTTTGATAAAGGACTTGCTTTTGGAGCTAAGGAGTGAATCATTTACTGCAAATTATGTGGCATTTTCAGAAGAAGTAAAATAATATATAGAAATGTACACAAAGGAAAGTCATATCTGGGAGCAGATACTGGCTTAACTATGC
EHD4.16_ASD_1_variant_case	TCCCTACACGACGCTCTTCCGATCTACAGATGCCCAGGCAAACTGATTTTTCCATCCAGAATTATCTTGTTCTTTAACTCTCCTCAATTGTCATATATAAACCTGAATTTATATACATGTGTGTCACATGAGTATGTCGTTTTAAAACAACGTGTACATATGTAAGTTTTGTCTGGATACAGAAAGCTGCTTTAGAGGGCAGCAGGTTGGGAGCAGATACTGGCTTAACTATGC
COLCA1.8_ASD_1_variant_case	TCCCTACACGACGCTCTTCCGATCTAATCATTATTTTGGTACTTTAAATATAACTGATGTTTTATTCCTTGTGACTACACTATTTAGATATTTACATTAAATATCGAAAAACTGATCACAAAGATACTATAATACTTTTATACATGTATGTACGTATGTATATATGTATGTATGTATGTCAATGTATGTTTTACTATTGGCATTAGTAAGGAGCAGATACTGGCTTAACTATGC
COL8A1.14_ASD_1_variant_case	TCCCTACACGACGCTCTTCCGATCTGACAGATTTGAGACTTGTCAATAGCAAATCATTTTTGTATTTAAATTTTTGCACTGATTTGAAAAACATCATTAAATATCTTTAAAAGTATGTTTCTCATCTTGTTCGTATCATTCAGTTGACACTGAACCTCACAAGTATTTTTAAATTCGTACTCTCATGAATTAGCTGCTGAAATAGAGACGGAGCAGATACTGGCTTAACTATGC
TRAF3.15_ASD_1_variant_case	TCCCTACACGACGCTCTTCCGATCTGCTAATAACTAAAGTTTGTAAGACTGTAGAATGCAAAACTCGGAGATGCTAAACTGTCTTATTAGAGGAAAATAAATCTGATTATGGAGTCTTAGTCTCTGATCACACCGTCTCTTGCAGGCTGGGCCCCAGGTGAGTGGCTTCCCTCCTGCCGGACTCCCCGGGCTGTCCTCTCAGTGGCTGGGGAGCAGATACTGGCTTAACTATGC
IL18BP.1_ASD_1_variant_case	TCCCTACACGACGCTCTTCCGATCTCCAGGGAAGGGATGGGGGCAGCAGCTGCTTCGGATCCACACTGTATCTGTGTCATCCCCACAGGGGTCCTCATAAAGGATTATTCAATGGAGGCATCCTGACATCTGTTCATTTAGGCTTCAGTTCCACTCCCAGGAACTTTGCCTGTCCCACGAGGGAGTATGGGAGAGAGGGACTGCCACACGGAGCAGATACTGGCTTAACTATGC
CNGB1.3_ASD_1_variant_case	TCCCTACACGACGCTCTTCCGATCTTTTTCCACTTTTAAAGTTCATGGGTGAGGGATAAAATGAGGCTCCAATACATGGGAAGCTTTGCTGAAAAAGTAAAGTGTTATTGAATGTGTGGGGTTCCCCCTCAGGAATTTGTCTAACACATTTCAAGGATAGAAAATACTTCACTGCCGGGCATGGTGGCTCATGCCTATAATCCCAGTGCGGAGCAGATACTGGCTTAACTATGC
REM2.1_ASD_1_variant_case	TCCCTACACGACGCTCTTCCGATCTAATGAGCAGTGGCAACCCCTTTTGGCCAGGGCCAGAGGGGCACCAGCAAGGGGCCACCCTTTCCCTTTTCAATAAATAATTTTTGTACTGCCTCTGTTCACTTTTGACTCTGTTCTTGGAGTCTTTGGGGAAGGAATGGGTGTTGATGGAAACTGCTGTTACCCACCAGAAAACTCAGGCCCAGGGAGCAGATACTGGCTTAACTATGC
PLPP3.5_ASD_1_variant_case	TCCCTACACGACGCTCTTCCGATCTGAGTCTTTCTGTCCATCCCATTCTATTCTGTACTGTGACTTTAGTTCAGGAAGTTTTGTTTTGTGTTTTAAATAAAAGGAAAGAGCAAGTTTGCTCAGTCAAGTGATCAGATCCGGAATCTAGATTCCCAGTTCTAAGGCCTTATCACCTCCCCTGCCCATAGGCCAACAACCATAGTTCCTCAGGAGCAGATACTGGCTTAACTATGC
CAMLG.12_ASD_1_variant_case	TCCCTACACGACGCTCTTCCGATCTTTTTAGAAGTATGTTTTAAGCAAGCAAAAACAAAATGGGATGTGAAGAATTGAGGCATGCAACCCAATAGCATAAATGTCCTTTTTCCCCCCACATATGGTCTAGATGAGTTATTATAAACATTGTTTTTATTTTTTTGAGACAGAGTTTCGCTCTTGTTGCCCAGGCTAGAGTGCAATGGCGCGGAGCAGATACTGGCTTAACTATGC
KCNC4.7_ASD_1_variant_case	TCCCTACACGACGCTCTTCCGATCTAAGGAATAAGAGGGGATGATTATACCTAACAGCGAACATTTATTGAGTGCTGGGCAGTACATTTCATGCTTATAAAGATGCATTCCAAGATTGATGTTATCCTTACTTTTGTTTTACGAGGAGAAAACCAACACAACAATGTCAGGTCATTTCTCCAAAGTCACACAGCCATTAAGTAGCAAAGGGAGCAGATACTGGCTTAACTATGC
HSCB.16_ASD_1_variant_case	TCCCTACACGACGCTCTTCCGATCTTTCAAATATAGAAGAAAAGATCAAGTTAAAGAAGATTCCCCTTTAATTGTGGATAGTTTAAAGTTTAAAAAATAAAATTCTTGCTGGGCACAGTGGCTCACACCTGTAATCCCAGCACTTTGGGAGGCTGAGGTGGGTGGATGACAAGGTCAGGAGTTCAAGACCAGCTTGGCCAACATAGTGAGGAGCAGATACTGGCTTAACTATGC
MYO6.7_ASD_1_variant_case	TCCCTACACGACGCTCTTCCGATCTTTGCCATGGTACTTAGGTAGGGTGTGTGCCCCCAGATTTAACCATTCCATAATCATGTTACAGTTACTTCTATAAAGTGAACAGATTTTATTAATCACGGCTTTTGGTGAATTTGTTTAAGGTTAATTATGGTAGCAAATTTTGGACCTAAACATTATTTTTCTGTATCCCGCTGTAATTCCCAGGAGCAGATACTGGCTTAACTATGC
NEIL1.8_ASD_1_variant_case	TCCCTACACGACGCTCTTCCGATCTGCCTGCAGTGAGCTATGATCGTGGCACTGCACTCCAGTGTGGGTCATAAAGCGAGACACTGTCTTTAAACAATAAAAGCCTAAAATCAGAAAGGTCTACCATGTGTTTTGAAAATCCAGGAGCCAAAAAATTTTGTTTTTCTTTTTGGTGGTGGTGGTGATTTTTAACTAAAAAGCAAACATAAGGAGCAGATACTGGCTTAACTATGC
MINDY2.18_ASD_1_variant_case	TCCCTACACGACGCTCTTCCGATCTTAATATACTTAAAACTGTAACCAGTGAATAACACCTGTAGTATTTTTTATTGTAGATTATATTTTATTTCAATAAACTTTGATATTTAGACCAAAGTCTGTTCGCTCTGTATATTCATGTCATTAAGCTACAAAGTTAAGAAAGATGAGCGGGGAGATGGGGAACTGACATATTGATTCACATTGGAGCAGATACTGGCTTAACTATGC
PCDH9.18_ASD_1_variant_case	TCCCTACACGACGCTCTTCCGATCTAAATATCTAAACAATTATCCTTGTTACTGCTTTGCCAGTTCTATGTTATTTACAATTATTCAGCTCTTGCAATAAATGTTCTGAATTCCTGATTGCAGTGTGTTAATTCTTAGTCAACATCCAAATTGGTTATTTATACTTCTAATTGTTGGGTAAATATATGTTGATAAAATTTAACATTTATGGAGCAGATACTGGCTTAACTATGC
USP47.12_ASD_1_variant_case	TCCCTACACGACGCTCTTCCGATCTGACTGGACATCGTGTAACATACTCACCTCGTAAAGAGAAAGCACTAAAAATATATCTGGATGGAGCACCAAATAAAGATCTGACTCAAGACTGACTCTGATAGTGTCGCATTTTCCCTGGGGGAGTTTTGGTTTTAATTAGATGGTTCACTACCACTGGGTAGTGCCATTTTGGCCGGACATGGGGAGCAGATACTGGCTTAACTATGC
AACS.11_ASD_1_variant_case	TCCCTACACGACGCTCTTCCGATCTATCCTTTCTTGAATCATTTTCCTTTTGGATTATAAAAATATGGGGGAAAGTGCTATGATGAATTTTATGCAATAAATATATACATGTGTGCACATGCACCCATGCTGTGTGTGCAGTGTGCTGGTGTGTTTTCTCTGGAGGGGGGACCGCATCTGCGTGTGTGAGGCTGGTGGTGCTTGTGCGCGGAGCAGATACTGGCTTAACTATGC
SAMD9.1_ASD_1_variant_case	TCCCTACACGACGCTCTTCCGATCTAGATTAACATACAACCTATGTTTTGAACAAAAACAACCAGCGATATGTAATCAAAATGTAATTTTCCCCTAATAAAATTATGGATATGGGCAGTCATCAATGGCTGCCAAAACCATTAAGTGGAAAGCTGATTAAAAAACAAAAATTTCTAATGGATTTATCAAACTGTCCCAAATCCTGATAAGGAGCAGATACTGGCTTAACTATGC
ESRRG.9_ASD_1_variant_case	TCCCTACACGACGCTCTTCCGATCTGAAATGTTGGAGGCCAAGGTCTGACTAAAAGCTCCCTGGGCCTTCCCATCCTTCATGTTGAAAAAGGGAAAATAAACCCAAGAGTGATGTCGAAGAAACTTAGAGTTTAGTTAACAAAATCAAAAATCAACAGACTGCACTGATAATTTAGCAGCAAGACTATGAAGCAGCTTTCAGATTCCTCGGAGCAGATACTGGCTTAACTATGC
NRARP.2_ASD_1_variant_case	TCCCTACACGACGCTCTTCCGATCTTGTTCTAAACTGTTTATCTTGTGTGTGTACATTTGTGGGTGGAGTTTGTGCGCCTGGTTTTTTTGTTTGGAAAACACTGCGTGGTCAATGTGGTTATGGGGGGGAGTGATGCATTTTTTTCTAGTCTTAAAACTAAAAACTTGAGTCTACCATTTCTTGGTTGCACTGAAAATACCGCCCAGCCGGAGCAGATACTGGCTTAACTATGC
TTC30A.6_ASD_1_variant_case	TCCCTACACGACGCTCTTCCGATCTGTTATGAGGTTTGGTCAGTGACAAAATTTTTTTTCATAATTTGGTTGATTGGTTGCTTCTTAAGTTTTATAATAAACGTTTTTCTTCATGTTCTATTTTTGATTTTACAGAAATGATTTTGCGTCCTTGTGGATACTGACATATATTAAGTGTGGAAGCTTATTAATATTTTTGGTTTTTTAAAGGAGCAGATACTGGCTTAACTATGC
RNF44.8_ASD_1_variant_case	TCCCTACACGACGCTCTTCCGATCTTTCTGCTTGACCAAGTAGTGCAATCATTATTTTTTTTAATATTGTTGCTGATTTCAGAGGGATATTCACTAATAAATGTATGATGTATACCAACGACCGCCTACGCTGCCTTTGGCTGCCCGTGTCTTTTTGGTGGGAGGTGGGATGGGGATGAGGCTTAACACCTGTAATCCCAGCACTTTGGGGAGCAGATACTGGCTTAACTATGC
EIF3H.11_ASD_1_variant_case	TCCCTACACGACGCTCTTCCGATCTTTCTAATTTTCTAGACTTGGGATCTTATTGTGGAGTTAAACAAAGCACCCTTAAAGTAGCAAGCAAGCAAAATAAAAGCAAGGAAAATCAGTTGGAACATAACTTATGTATTTTTTAGGATTAAGAGTAATTTAACTGAGTCAATTCAATATGTTTTTAAAGGTGTGATTCTTAAATTCTTTATGGAGCAGATACTGGCTTAACTATGC
AKAP10.12_ASD_1_variant_case	TCCCTACACGACGCTCTTCCGATCTTTTAACAAAATATTTCCATCCACTTCACATTGCTTCAATCTTTAACAGAAAAGCAATGTAAAGGTTATAGAATAAAATGTGGTTTTGGGCAACTCTTGCTGCCTCTGCATGTTTTGGAATAACAATTTCTACAAGACTCTAGGCTGTTTAAACTAGTGCTTTCAGTTAAGATAAATTCTAATCAGGAGCAGATACTGGCTTAACTATGC
ZC3H6.11_ASD_1_variant_case	TCCCTACACGACGCTCTTCCGATCTGAAGTAGGTAATGAAATCAGTCCTTGAATGAAAGCAGTGCCCTTGAGAAGGGATTTTTTTTTAAATATACAGTAAAATATTTCGTGGAAACCTAACACTCACATAGCATATGGTTTATTAATAATGCATATCCTTTCTAATCACTTCTTCAATTCTTTTTGCTGCAGTTCTGTGCTAAAATGGGGGAGCAGATACTGGCTTAACTATGC
TAF4.10_ASD_1_variant_case	TCCCTACACGACGCTCTTCCGATCTTGCAAGCCTTGGGCCGACTTTACAGACGTCCAGAGCAAAGCCCCTTCTTTGTACCTATTTTTTTATTACAAATATACTAATTGGTTCTTTCTATTTTCAGAGGTTATTGTGTGAAATTGTCTATTGATAGTACTTTTATGACTGTAAATACTCTGGCTTTCTCCGTGTGAATTCTCACATTAGAGGAGCAGATACTGGCTTAACTATGC
ZSCAN22.3_ASD_1_variant_case	TCCCTACACGACGCTCTTCCGATCTACCAAAGTCACACTGCCAGGAACTGGAAGCACTAGGATTTGACAGCATATCCAAATATGTCAGCAATTTCAATAAACATGACTGTACTCAATAAACCAAGTGTAAAGACAAATTCTAACAGACTGAATTTCTTTTTGGACCAGCCATATGTTCTTTAGAAAAGATACACCTAAAACAAGGATATGGAGCAGATACTGGCTTAACTATGC
PYGB.12_ASD_1_variant_case	TCCCTACACGACGCTCTTCCGATCTTGGCCACTGGGGCCACCACCCTGACCACCACTGTGCCCCTCATTGTTACTGCCTTGTGAAATAAAAACTGATTAAACCTTTGTGGCTGTGGTTGGCTGACATGGGGTCTGTGTTTCACTAACTAACTAACTAACTGCAGGTGGTGGTATGAGACTGTGGGAAGCAGAGAACACAGGCCTGAGGCGGAGCAGATACTGGCTTAACTATGC
SCAF8.6_ASD_2_variant_case	TCCCTACACGACGCTCTTCCGATCTGAAACAAGAAAACAACAACATAAATATTAAAGTACGTTTCAATGTTGGGTGAATTTTGTTTTTAGATGCCAATAAAACTTATTTGTTTGATAACAGTGTTCTAGGAATTGTGTTTTTTTAACCTATAAATTCTTAAAACCTTGAATTATTATTAGCATGTGCTTATTTTTTGCAAAAGCTTTCTGGAGCAGATACTGGCTTAACTATGC

## Sheet: cloning primers
primer name (short)	primer name (long)	sequence (5'-3')
skp15	skp15__V2_APA_homology1_fwd	AGATCGGAAGAGCGTCGTG
skp18	skp18_V2_APA_bGHpA_rev	GCCTCGACTGTGCCTTCTAGTT
skp13	skp13_apa_lib_fwd_amp_primer	TCCCTACACGACGCTCTTCCGATCT
skp19	skp19_library_rev_primer_new	AACTAGAAGGCACAGTCGAGGCGCATAGTTAAGCCAGTATCTGCTCC
AMY_40	AMY_40_mcherry_fwd_sanger	ctcctccgagcggatgt

## Sheet: RT+ library primers
AMY_7	AATGATACGGCGACCACCGAGATCTACACTCTTTCCCTACACGACGCTCTTCCGATCT
P5_forward	AATGATACGGCGACCACCGAGATCTACAC
P7_reverse	CAAGCAGAAGACGGCATACGAGAT
skp_22_PolyT_RT_rev_UMI_PE1_index2_P7	CAAGCAGAAGACGGCATACGAGATACATCGGTGACTGGAGTTCAGACGTGTGCTCTTCCGATCNNNNNNNNVTTTTTTTTTTTTTTTTTT
skp_23_PolyT_RT_rev_UMI_PE1_index1_redo_P7	CAAGCAGAAGACGGCATACGAGATCGTGATGTGACTGGAGTTCAGACGTGTGCTCTTCCGATCNNNNNNNNVTTTTTTTTTTTTTTTTTT
skp_37_PolyT_RT_rev_UMI_PE1_index8_P7	CAAGCAGAAGACGGCATACGAGATTCAAGTGTGACTGGAGTTCAGACGTGTGCTCTTCCGATCNNNNNNNNVTTTTTTTTTTTTTTTTTT
skp_24_PolyT_RT_rev_UMI_PE1_index3_P7	CAAGCAGAAGACGGCATACGAGATGCCTAAGTGACTGGAGTTCAGACGTGTGCTCTTCCGATCNNNNNNNNVTTTTTTTTTTTTTTTTTT
skp_25_PolyT_RT_rev_UMI_PE1_index4_P7	CAAGCAGAAGACGGCATACGAGATTGGTCAGTGACTGGAGTTCAGACGTGTGCTCTTCCGATCNNNNNNNNVTTTTTTTTTTTTTTTTTT
skp_35_PolyT_RT_rev_UMI_PE1_index6_P7	CAAGCAGAAGACGGCATACGAGATATTGGCGTGACTGGAGTTCAGACGTGTGCTCTTCCGATCNNNNNNNNVTTTTTTTTTTTTTTTTTT
skp_34_PolyT_RT_rev_UMI_PE1_index5_P7	CAAGCAGAAGACGGCATACGAGATCACTGTGTGACTGGAGTTCAGACGTGTGCTCTTCCGATCNNNNNNNNVTTTTTTTTTTTTTTTTTT
skp_36_PolyT_RT_rev_UMI_PE1_index7_P7	CAAGCAGAAGACGGCATACGAGATGATCTGGTGACTGGAGTTCAGACGTGTGCTCTTCCGATCNNNNNNNNVTTTTTTTTTTTTTTTTTT
